# Supplementary material for: Citation analysis of the 100 top-cited articles on discectomy via endoscopy since 2011 using alluvial diagrams: bibliometric analysis
Source: Eur J Med Res. 2022 Sep 1;27:169. doi: 10.1186/s40001-022-00782-0 (PMC9438267; doi:10.1186/s40001-022-00782-0)
Supplement: Supplementary file 1 — Additional file 1. Dataset and module used in this study. [file 40001_2022_782_MOESM1_ESM.xlsx]

## Sheet: dataset
No	Caegory	Year	Country	MeSH	Type	Journal	Citation	PMID
1	3.Medicine, General &#38; Internal	2014	U.S	diagnosis	Journal Article	Spine J	123	24239490
2	1.Surgery	2011	U.S	methods	Journal Article	J Neurosurg Spine	106	21699471
3	1.Surgery	2011	U.S	arthroplasty	Comparative Study	J Bone Joint Surg Am	82	21938372
4	4.instrumentation	2014	U.S	surgery	Journal Article	J Neurosurg Spine	77	25036218
5	1.Surgery	2013	U.S	surgery	Journal Article	Spine (Phila Pa 1976)	74	23080427
6	1.Surgery	2013	U.S	surgery	Journal Article	J Neurosurg Spine	70	23176164
7	4.instrumentation	2015	U.S	surgery	Journal Article	Clin Orthop Relat Res	61	25694267
8	4.instrumentation	2014	South Korea	instrumentation	Journal Article	Expert Rev Med Devices	61	25033889
9	1.Surgery	2014	U.S	methods	Journal Article	Cochrane Database Syst Rev	60	25184502
10	1.Surgery	2015	U.S	surgery	Comparative Study	Spine (Phila Pa 1976)	58	25955086
11	1.Surgery	2013	U.S	surgery	Comparative Study	Spine (Phila Pa 1976)	57	23591659
12	2.diskectomy	2013	Taiwan	education	Comparative Study	Eur Spine J	56	23076645
13	1.Surgery	2012	South Korea	adverse effects	Journal Article	Expert Rev Med Devices	56	22905840
14	1.Surgery	2012	China	methods	Comparative Study	Eur Spine J	55	21826497
15	1.Surgery	2015	U.S	surgery	Comparative Study	J Neurosurg Spine	54	25380538
16	1.Surgery	2015	South Korea	methods	Journal Article	Neurosurgery	52	25599214
17	1.Surgery	2016	China	methods	Comparative Study	Int J Surg	49	27260312
18	3.Medicine, General &#38; Internal	2016	U.S	methods	Journal Article	Neurosurg Focus	49	26828882
19	1.Surgery	2014	U.S	surgery	Journal Article	Spine J	49	24126076
20	1.Surgery	2011	U.S	diagnostic imaging	Comparative Study	Neurosurgery	49	21792113
21	3.Medicine, General &#38; Internal	2015	U.S	cervical vertebrae	Comparative Study	J Bone Joint Surg Am	48	26537161
22	2.diskectomy	2013	South Korea	methods	Comparative Study	Pain Physician	48	24284840
23	3.Medicine, General &#38; Internal	2013	India	pathology	Journal Article	Spine (Phila Pa 1976)	48	23680832
24	1.Surgery	2013	U.S	surgery	Journal Article	J Neurosurg Spine	48	23140129
25	4.instrumentation	2012	China	surgery	Comparative Study	Spine (Phila Pa 1976)	48	22869063
26	5.psychology	2013	U.S	surgery	Journal Article	Spine (Phila Pa 1976)	47	23324922
27	5.psychology	2013	U.S	standards	Comparative Study	J Neurosurg Spine	46	24010901
28	1.Surgery	2013	U.S	surgery	Clinical Trial	Spine (Phila Pa 1976)	45	24108289
29	1.Surgery	2013	China	surgery	Comparative Study	Eur Spine J	45	23568254
30	1.Surgery	2013	Netherlands	diskectomy	Comparative Study	Eur Spine J	45	23014739
31	3.Medicine, General &#38; Internal	2012	U.S	methods	Journal Article	J Neurosurg Spine	45	22284229
32	2.diskectomy	2015	U.S	bone plates	Comparative Study	J Spinal Disord Tech	44	23429316
33	1.Surgery	2012	China	surgery	Comparative Study	Spine (Phila Pa 1976)	44	21673620
34	1.Surgery	2012	U.S	diagnostic imaging	Journal Article	Spine (Phila Pa 1976)	44	21587111
35	3.Medicine, General &#38; Internal	2015	U.S	adverse effects	Journal Article	Spine J	43	25982430
36	1.Surgery	2015	U.S	surgery	Comparative Study	J Spinal Disord Tech	43	25310394
37	4.instrumentation	2013	China	surgery	Comparative Study	J Bone Joint Surg Am	43	23515991
38	3.Medicine, General &#38; Internal	2018	Japan	methods	Comparative Study	J Orthop Sci	42	29248305
39	5.psychology	2014	U.S	surgery	Journal Article	Spine (Phila Pa 1976)	42	25271512
40	4.instrumentation	2013	U.S	methods	Journal Article	Spine (Phila Pa 1976)	42	23392414
41	1.Surgery	2012	Germany	surgery	Comparative Study	BMC Musculoskelet Disord	42	22978810
42	6.quality improvement	2011	Spain	surgery	Clinical Trial	Eur Spine J	42	21796395
43	4.instrumentation	2011	China	methods	Journal Article	Spine J	42	21296295
44	4.instrumentation	2013	U.S	surgery	Journal Article	Spine (Phila Pa 1976)	41	24335629
45	2.diskectomy	2012	South Korea	surgery	Comparative Study	Eur Spine J	41	22526699
46	3.Medicine, General &#38; Internal	2011	South Korea	diagnostic imaging	Journal Article	Eur Spine J	41	21656051
47	3.Medicine, General &#38; Internal	2015	U.K	therapeutic use	Comparative Study	Spine J	40	24412033
48	1.Surgery	2013	South Korea	statistics & numerical data	Comparative Study	Spine (Phila Pa 1976)	40	23023591
49	2.diskectomy	2014	U.S	adverse effects	Journal Article	Spine J	39	24316118
50	1.Surgery	2013	China	education	Journal Article	Clin Neurol Neurosurg	39	23830496
51	1.Surgery	2013	South Korea	diskectomy, percutaneous	Journal Article	Spine (Phila Pa 1976)	39	23026867
52	2.diskectomy	2016	U.S	methods	Comparative Study	J Neurosurg Spine	38	26849708
53	1.Surgery	2016	South Korea	methods	Journal Article	Pain Physician	38	26815256
54	1.Surgery	2016	South Korea	methods	Comparative Study	World Neurosurg	38	26409086
55	2.diskectomy	2014	U.S	adverse effects	Journal Article	World Neurosurg	37	25088230
56	6.quality improvement	2013	Norway	standards	Journal Article	Acta Orthop	37	23506164
57	1.Surgery	2011	U.S	methods	Journal Article	Spine (Phila Pa 1976)	37	21304437
58	4.instrumentation	2017	U.S	analgesics, opioid	Journal Article	J Bone Joint Surg Am	36	28763410
59	1.Surgery	2017	U.S	methods	Comparative Study	J Clin Neurosci	36	28736113
60	5.psychology	2015	Sweden	surgery	Comparative Study	Spine J	36	25733022
61	3.Medicine, General &#38; Internal	2014	U.S	surgery	Journal Article	World Neurosurg	36	24056095
62	6.quality improvement	2013	China	methods	Comparative Study	Int Orthop	36	23695881
63	4.instrumentation	2011	U.S	methods	Comparative Study	Spine (Phila Pa 1976)	36	21217449
64	1.Surgery	2016	U.S	surgery	Comparative Study	J Neurosurg Spine	35	27015130
65	2.diskectomy	2013	South Korea	surgery	Journal Article	Eur Spine J	35	23754603
66	1.Surgery	2011	China	surgery	Comparative Study	Eur Spine J	35	21448583
67	1.Surgery	2018	U.S	methods	Journal Article	Spine (Phila Pa 1976)	33	28604488
68	1.Surgery	2018	U.S	surgery	Comparative Study	J Neurosurg Spine	33	28304237
69	1.Surgery	2016	China	methods	Comparative Study	Eur Spine J	33	25632840
70	2.diskectomy	2011	U.S	rehabilitation	Comparative Study	J Bone Joint Surg Am	33	22012528
71	1.Surgery	2011	Netherlands	methods	Journal Article	Spine (Phila Pa 1976)	33	21522044
72	1.Surgery	2016	U.S	methods	Journal Article	Neurosurg Focus	32	26621423
73	3.Medicine, General &#38; Internal	2015	U.S	adverse effects	Journal Article	Neurosurg Focus	32	26424346
74	1.Surgery	2015	China	adverse effects	Journal Article	Arch Orthop Trauma Surg	32	25424753
75	2.diskectomy	2014	Netherlands	rehabilitation	Journal Article	Cochrane Database Syst Rev	32	24627325
76	1.Surgery	2014	South Korea	surgery	Journal Article	Spine J	32	24462531
77	1.Surgery	2013	Denmark	surgery	Journal Article	Eur Spine J	32	23584162
78	2.diskectomy	2013	U.S	statistics & numerical data	Journal Article	Spine (Phila Pa 1976)	32	22814304
79	1.Surgery	2011	U.S	physiology	Journal Article	Spine (Phila Pa 1976)	32	21372650
80	1.Surgery	2013	U.S	cervical vertebrae	Journal Article	J Am Acad Orthop Surg	31	23281466
81	1.Surgery	2016	China	arthroplasty	Journal Article	PLoS One	30	26872258
82	1.Surgery	2013	U.S	pathology	Journal Article	Spine J	30	23891293
83	1.Surgery	2015	China	surgery	Journal Article	Eur Spine J	29	26281981
84	1.Surgery	2012	U.S	methods	Journal Article	J Neurosurg Spine	28	22176427
85	1.Surgery	2011	South Korea	surgery	Journal Article	Spine (Phila Pa 1976)	28	22020609
86	3.Medicine, General &#38; Internal	2018	U.S	trends	Journal Article	Spine J	27	29128581
87	1.Surgery	2012	Canada	methods	Journal Article	PLoS One	27	22912869
88	1.Surgery	2011	Netherlands	methods	Comparative Study	Neurosurgery	27	21792119
89	4.instrumentation	2011	U.S	surgery	Comparative Study	Spine (Phila Pa 1976)	26	21785303
90	1.Surgery	2011	Austria	surgery	Journal Article	Eur Spine J	26	20936484
91	1.Surgery	2014	U.S	surgery	Journal Article	Spine (Phila Pa 1976)	25	25271519
92	1.Surgery	2011	Taiwan	surgery	Journal Article	J Neurosurg Spine	25	21294610
93	1.Surgery	2013	Japan	adverse effects	Journal Article	J Neurosurg Spine	23	23199434
94	1.Surgery	2012	Taiwan	surgery	Journal Article	Neurosurgery	23	22343790
95	1.Surgery	2013	U.S	decision support techniques	Comparative Study	J Neurosurg Spine	22	24010896
96	3.Medicine, General &#38; Internal	2011	U.S	athletes	Comparative Study	Spine J	22	21269889
97	1.Surgery	2011	Turkey	administration & dosage	Journal Article	Singapore Med J	21	22159931
98	1.Surgery	2013	U.S	therapeutic use	Comparative Study	J Neurosurg Spine	19	23157278
99	1.Surgery	2018	U.S	adverse effects	Journal Article	J Bone Joint Surg Am	14	29870441
100	economics	2011	U.S	hospital charges	Journal Article	J Neurosurg Spine	12	21235301

## Sheet: 工作表3
citation			WOS		dddd
12			8		1.Surgery
14			10		4.instrumentation
19			10		1.Surgery
21			13		1.Surgery
22			14		4.instrumentation
22			16		1.Surgery
23			16		1.Surgery
23			17		1.Surgery
25			17		4.instrumentation
25			18		1.Surgery
26			18		1.Surgery
26			18		1.Surgery
27			19		2.diskectomy
27			20		1.Surgery
27			20		1.Surgery
28			20		1.Surgery
28			20		1.Surgery
29			20		1.Surgery
30			21		1.Surgery
30			21		1.Surgery
31			21		1.Surgery
32			21		1.Surgery
32			22		1.Surgery
32			23		1.Surgery
32			23		3.Medicine, General &#38; Internal
32			23		1.Surgery
32			24		3.Medicine, General &#38; Internal
32			24		1.Surgery
32			24		3.Medicine, General &#38; Internal
33			25		4.instrumentation
33			25		1.Surgery
33			25		1.Surgery
33			25		4.instrumentation
33			25		1.Surgery
35			26		2.diskectomy
35			27		3.Medicine, General &#38; Internal
35			27		4.instrumentation
36			27		1.Surgery
36			28		3.Medicine, General &#38; Internal
36			29		2.diskectomy
36			29		3.Medicine, General &#38; Internal
36			29		5.psychology
36			29		5.psychology
37			29		5.psychology
37			30		1.Surgery
37			30		1.Surgery
38			30		2.diskectomy
38			31		1.Surgery
38			32		3.Medicine, General &#38; Internal
39			32		2.diskectomy
39			32		1.Surgery
39			32		1.Surgery
40			33		1.Surgery
40			33		1.Surgery
41			33		2.diskectomy
41			34		3.Medicine, General &#38; Internal
41			34		5.psychology
42			35		4.instrumentation
42			36		1.Surgery
42			36		1.Surgery
42			37		1.Surgery
42			37		1.Surgery
42			37		3.Medicine, General &#38; Internal
43			37		4.instrumentation
43			39		1.Surgery
43			39		1.Surgery
44			40		3.Medicine, General &#38; Internal
44			40		1.Surgery
44			40		4.instrumentation
45			40		3.Medicine, General &#38; Internal
45			41		2.diskectomy
45			43		1.Surgery
45			45		1.Surgery
46			45		4.instrumentation
47			45		1.Surgery
48			46		1.Surgery
48			47		1.Surgery
48			47		3.Medicine, General &#38; Internal
48			47		1.Surgery
48			48		1.Surgery
49			49		1.Surgery
49			49		1.Surgery
49			52		1.Surgery
49			52		1.Surgery
52			54		1.Surgery
54			54		1.Surgery
55			56		3.Medicine, General &#38; Internal
56			56		2.diskectomy
56			61		2.diskectomy
57			61		1.Surgery
58			64		2.diskectomy
60			65		2.diskectomy
61			65		2.diskectomy
61			68		6.quality improvement
70			69		6.quality improvement
74			73		1.Surgery
77			88		1.Surgery
82			99		1.Surgery
106			125		6.quality improvement
123			173		4.instrumentation
					#N/A
					#N/A
					#N/A
					#N/A
					#N/A
					#N/A
					#N/A
					#N/A
					#N/A
					#N/A
					#N/A
					#N/A
					#N/A
					#N/A
					#N/A
					#N/A
					#N/A
					#N/A
					#N/A
					#N/A
					#N/A
					#N/A
					#N/A
					#N/A
					#N/A
					#N/A
					#N/A
					#N/A
					#N/A
					#N/A
					#N/A
					#N/A
					#N/A
					#N/A
					#N/A
					#N/A
					#N/A
					#N/A
					#N/A
					#N/A
					#N/A
					#N/A
					#N/A
					#N/A
					#N/A
					#N/A
					#N/A
					#N/A
					#N/A
					#N/A
					#N/A
					#N/A
					#N/A
					#N/A
					#N/A
					#N/A
					#N/A
					#N/A
					#N/A
					#N/A
					#N/A
					#N/A
					#N/A
					#N/A
					#N/A
					#N/A
					#N/A
					#N/A
					#N/A
					#N/A
					#N/A
					#N/A
					#N/A
					#N/A
					#N/A
					#N/A
					#N/A
					#N/A
					#N/A
					#N/A
					#N/A
					#N/A
					#N/A
					#N/A
					#N/A
					#N/A
					#N/A
					#N/A
					#N/A
					#N/A
					#N/A
					#N/A
					#N/A
					#N/A
					#N/A
					#N/A
					#N/A
					#N/A
					#N/A
					#N/A
					#N/A
					#N/A
					#N/A
					#N/A
					#N/A
					#N/A
					#N/A
					#N/A
					#N/A
					#N/A
					#N/A
					#N/A
					#N/A
					#N/A
					#N/A
					#N/A
					#N/A
					#N/A
					#N/A
					#N/A
					#N/A
					#N/A
					#N/A
					#N/A
					#N/A
					#N/A
					#N/A
					#N/A
					#N/A
					#N/A
					#N/A
					#N/A
					#N/A
					#N/A
					#N/A
					#N/A
					#N/A
					#N/A
					#N/A
					#N/A
					#N/A
					#N/A
					#N/A
					#N/A
					#N/A
					#N/A
					#N/A
					#N/A
					#N/A
					#N/A
					#N/A
					#N/A
					#N/A
					#N/A
					#N/A
					#N/A
					#N/A
					#N/A
					#N/A
					#N/A
					#N/A
					#N/A
					#N/A
					#N/A
					#N/A
					#N/A
					#N/A
					#N/A
					#N/A
					#N/A
					#N/A
					#N/A
					#N/A
					#N/A
					#N/A
					#N/A
					#N/A
					#N/A
					#N/A
					#N/A
					#N/A
					#N/A
					#N/A
					#N/A
					#N/A
					#N/A
					#N/A
					#N/A
					#N/A
					#N/A
					#N/A
					#N/A
					#N/A
					#N/A
					#N/A
					#N/A
					#N/A
					#N/A
					#N/A
					#N/A
					#N/A
					#N/A
					#N/A
					#N/A
					#N/A
					#N/A
					#N/A
					#N/A
					#N/A
					#N/A
					#N/A
					#N/A
					#N/A
					#N/A
					#N/A
					#N/A
					#N/A
					#N/A
					#N/A
					#N/A
					#N/A
					#N/A
					#N/A
					#N/A
					#N/A
					#N/A
					#N/A
					#N/A
					#N/A
					#N/A
					#N/A
					#N/A
					#N/A
					#N/A
					#N/A
					#N/A
					#N/A
					#N/A
					#N/A
					#N/A
					#N/A
					#N/A
					#N/A
					#N/A
					#N/A
					#N/A
					#N/A
					#N/A
					#N/A
					#N/A
					#N/A
					#N/A
					#N/A
					#N/A
					#N/A
					#N/A
					#N/A
					#N/A
					#N/A
					#N/A
					#N/A
					#N/A
					#N/A
					#N/A
					#N/A
					#N/A
					#N/A
					#N/A
					#N/A
					#N/A
					#N/A
					#N/A
					#N/A
					#N/A
					#N/A
					#N/A
					#N/A
					#N/A
					#N/A
					#N/A
					#N/A
					#N/A
					#N/A
					#N/A
					#N/A
					#N/A
					#N/A
					#N/A
					#N/A
					#N/A
					#N/A
					#N/A
					#N/A
					#N/A
					#N/A
					#N/A
					#N/A
					#N/A
					#N/A
					#N/A
					#N/A
					#N/A
					#N/A
					#N/A
					#N/A
					#N/A
					#N/A
					#N/A
					#N/A
					#N/A
					#N/A
					#N/A
					#N/A
					#N/A
					#N/A
					#N/A
					#N/A
					#N/A
					#N/A
					#N/A
					#N/A
					#N/A
					#N/A
					#N/A
					#N/A
					#N/A
					#N/A
					#N/A
					#N/A
					#N/A
					#N/A
					#N/A
					#N/A
					#N/A
					#N/A
					#N/A
					#N/A
					#N/A
					#N/A
					#N/A
					#N/A
					#N/A
					#N/A
					#N/A
					#N/A
					#N/A
					#N/A
					#N/A
					#N/A
					#N/A
					#N/A
					#N/A
					#N/A
					#N/A
					#N/A
					#N/A
					#N/A
					#N/A
					#N/A
					#N/A
					#N/A
					#N/A
					#N/A
					#N/A
					#N/A
					#N/A
					#N/A
					#N/A
					#N/A
					#N/A
					#N/A
					#N/A
					#N/A
					#N/A
					#N/A
					#N/A
					#N/A
					#N/A
					#N/A
					#N/A
					#N/A
					#N/A
					#N/A
					#N/A
					#N/A
					#N/A
					#N/A
					#N/A
					#N/A
					#N/A
					#N/A
					#N/A
					#N/A
					#N/A
					#N/A
					#N/A
					#N/A
					#N/A
					#N/A
					#N/A
					#N/A
					#N/A
					#N/A
					#N/A
					#N/A
					#N/A
					#N/A
					#N/A
					#N/A
					#N/A
					#N/A
					#N/A
					#N/A
					#N/A
					#N/A
					#N/A
					#N/A
					#N/A
					#N/A
					#N/A
					#N/A
					#N/A
					#N/A
					#N/A
					#N/A
					#N/A
					#N/A
					#N/A
					#N/A
					#N/A
					#N/A
					#N/A
					#N/A
					#N/A
					#N/A
					#N/A
					#N/A
					#N/A
					#N/A
					#N/A
					#N/A
					#N/A
					#N/A
					#N/A
					#N/A
					#N/A
					#N/A
					#N/A
					#N/A
					#N/A
					#N/A
					#N/A
					#N/A
					#N/A
					#N/A
					#N/A
					#N/A
					#N/A
					#N/A
					#N/A
					#N/A
					#N/A
					#N/A
					#N/A
					#N/A
					#N/A
					#N/A
					#N/A
					#N/A
					#N/A
					#N/A
					#N/A
					#N/A
					#N/A
					#N/A
					#N/A
					#N/A
					#N/A
					#N/A
					#N/A
					#N/A
					#N/A
					#N/A
					#N/A
					#N/A
					#N/A
					#N/A
					#N/A
					#N/A
					#N/A
					#N/A
					#N/A
					#N/A
					#N/A
					#N/A
					#N/A
					#N/A
					#N/A
					#N/A
					#N/A
					#N/A
					#N/A
					#N/A
					#N/A
					#N/A
					#N/A
					#N/A
					#N/A
					#N/A
					#N/A
					#N/A
					#N/A
					#N/A
					#N/A
					#N/A
					#N/A
					#N/A
					#N/A
					#N/A
					#N/A
					#N/A
					#N/A
					#N/A
					#N/A
					#N/A
					#N/A
					#N/A
					#N/A
					#N/A
					#N/A
					#N/A
					#N/A
					#N/A
					#N/A
					#N/A
					#N/A
					#N/A
					#N/A
					#N/A
					#N/A
					#N/A
					#N/A
					#N/A
					#N/A
					#N/A
					#N/A
					#N/A
					#N/A
					#N/A
					#N/A
					#N/A
					#N/A
					#N/A
					#N/A
					#N/A
					#N/A
					#N/A
					#N/A
					#N/A
					#N/A
					#N/A
					#N/A
					#N/A
					#N/A
					#N/A
					#N/A
					#N/A
					#N/A
					#N/A
					#N/A
					#N/A
					#N/A
					#N/A
					#N/A
					#N/A
					#N/A
					#N/A
					#N/A
					#N/A
					#N/A
					#N/A
					#N/A
					#N/A
					#N/A
					#N/A
					#N/A
					#N/A
					#N/A
					#N/A
					#N/A
					#N/A
					#N/A
					#N/A
					#N/A
					#N/A
					#N/A
					#N/A
					#N/A
					#N/A
					#N/A
					#N/A
					#N/A
					#N/A
					#N/A
					#N/A
					#N/A
					#N/A
					#N/A
					#N/A
					#N/A
					#N/A
					#N/A
					#N/A
					#N/A
					#N/A
					#N/A
					#N/A
					#N/A
					#N/A
					#N/A
					#N/A
					#N/A
					#N/A
					#N/A
					#N/A
					#N/A
					#N/A
					#N/A
					#N/A
					#N/A
					#N/A
					#N/A
					#N/A
					#N/A
					#N/A
					#N/A
					#N/A
					#N/A
					#N/A
					#N/A
					#N/A
					#N/A
					#N/A
					#N/A
					#N/A
					#N/A
					#N/A
					#N/A
					#N/A
					#N/A
					#N/A
					#N/A
					#N/A
					#N/A
					#N/A
					#N/A
					#N/A
					#N/A
					#N/A
					#N/A
					#N/A
					#N/A
					#N/A
					#N/A
					#N/A
					#N/A
					#N/A
					#N/A
					#N/A
					#N/A
					#N/A
					#N/A
					#N/A
					#N/A
					#N/A
					#N/A
					#N/A
					#N/A
					#N/A
					#N/A
					#N/A
					#N/A
					#N/A
					#N/A
					#N/A
					#N/A
					#N/A
					#N/A
					#N/A
					#N/A
					#N/A
					#N/A
					#N/A
					#N/A
					#N/A
					#N/A
					#N/A
					#N/A
					#N/A
					#N/A
					#N/A
					#N/A
					#N/A
					#N/A
					#N/A
					#N/A
					#N/A
					#N/A
					#N/A
					#N/A
					#N/A
					#N/A
					#N/A
					#N/A
					#N/A
					#N/A
					#N/A
					#N/A
					#N/A
					#N/A
					#N/A
					#N/A
					#N/A
					#N/A
					#N/A
					#N/A
					#N/A
					#N/A
					#N/A
					#N/A
					#N/A
					#N/A
					#N/A
					#N/A
					#N/A
					#N/A
					#N/A
					#N/A
					#N/A
					#N/A
					#N/A
					#N/A
					#N/A
					#N/A
					#N/A
					#N/A
					#N/A
					#N/A
					#N/A
					#N/A
					#N/A
					#N/A
					#N/A
					#N/A
					#N/A
					#N/A
					#N/A
					#N/A
					#N/A
					#N/A
					#N/A
					#N/A
					#N/A
					#N/A
					#N/A
					#N/A
					#N/A
					#N/A
					#N/A
					#N/A
					#N/A
					#N/A
					#N/A
					#N/A
					#N/A
					#N/A
					#N/A
					#N/A
					#N/A
					#N/A
					#N/A
					#N/A
					#N/A
					#N/A
					#N/A
					#N/A
					#N/A
					#N/A
					#N/A
					#N/A
					#N/A
					#N/A
					#N/A
					#N/A
					#N/A
					#N/A
					#N/A
					#N/A
					#N/A
					#N/A
					#N/A
					#N/A
					#N/A
					#N/A
					#N/A
					#N/A
					#N/A
					#N/A
					#N/A
					#N/A
					#N/A
					#N/A
					#N/A
					#N/A
					#N/A
					#N/A
					#N/A
					#N/A
					#N/A
					#N/A
					#N/A
					#N/A
					#N/A
					#N/A
					#N/A
					#N/A
					#N/A
					#N/A
					#N/A
					#N/A
					#N/A
					#N/A
					#N/A
					#N/A
					#N/A
					#N/A
					#N/A
					#N/A
					#N/A
					#N/A
					#N/A
					#N/A
					#N/A
					#N/A
					#N/A
					#N/A
					#N/A
					#N/A
					#N/A
					#N/A
					#N/A
					#N/A
					#N/A
					#N/A
					#N/A
					#N/A
					#N/A
					#N/A
					#N/A
					#N/A
					#N/A
					#N/A
					#N/A
					#N/A
					#N/A
					#N/A
					#N/A
					#N/A
					#N/A
					#N/A
					#N/A
					#N/A
					#N/A
					#N/A
					#N/A
					#N/A
					#N/A
					#N/A
					#N/A
					#N/A
					#N/A
					#N/A
					#N/A
					#N/A
					#N/A
					#N/A
					#N/A
					#N/A
					#N/A
					#N/A
					#N/A
					#N/A
					#N/A
					#N/A
					#N/A
					#N/A
					#N/A
					#N/A
					#N/A
					#N/A
					#N/A
					#N/A
					#N/A
					#N/A
					#N/A
					#N/A
					#N/A
					#N/A
					#N/A
					#N/A
					#N/A
					#N/A
					#N/A
					#N/A
					#N/A
					#N/A
					#N/A
					#N/A
					#N/A
					#N/A
					#N/A
					#N/A
					#N/A
					#N/A
					#N/A
					#N/A
					#N/A
					#N/A
					#N/A
					#N/A
					#N/A
					#N/A
					#N/A
					#N/A
					#N/A
					#N/A
					#N/A
					#N/A
					#N/A
					#N/A
					#N/A
					#N/A
					#N/A
					#N/A
					#N/A
					#N/A
					#N/A
					#N/A
					#N/A
					#N/A
					#N/A
					#N/A
					#N/A
					#N/A
					#N/A
					#N/A
					#N/A
					#N/A
					#N/A
					#N/A
					#N/A
					#N/A
					#N/A
					#N/A
					#N/A
					#N/A
					#N/A
					#N/A
					#N/A
					#N/A
					#N/A
					#N/A
					#N/A
					#N/A
					#N/A
					#N/A
					#N/A
					#N/A
					#N/A
					#N/A
					#N/A
					#N/A
					#N/A
					#N/A
					#N/A
					#N/A
					#N/A
					#N/A
					#N/A
					#N/A
					#N/A
					#N/A
					#N/A
					#N/A
					#N/A
					#N/A
					#N/A
					#N/A
					#N/A
					#N/A
					#N/A
					#N/A
					#N/A
					#N/A
					#N/A
					#N/A
					#N/A
					#N/A
					#N/A
					#N/A
					#N/A
					#N/A
					#N/A
					#N/A
					#N/A
					#N/A
					#N/A
					#N/A
					#N/A
					#N/A
					#N/A
					#N/A
					#N/A
					#N/A
					#N/A
					#N/A
					#N/A
					#N/A
					#N/A
					#N/A
					#N/A
					#N/A
					#N/A
					#N/A
					#N/A
					#N/A
					#N/A
					#N/A
					#N/A
					#N/A
					#N/A
					#N/A
					#N/A
					#N/A
					#N/A
					#N/A
					#N/A
					#N/A
					#N/A
					#N/A
					#N/A
					#N/A
					#N/A
					#N/A
					#N/A
					#N/A
					#N/A
					#N/A
					#N/A
					#N/A
					#N/A
					#N/A
					#N/A
					#N/A
					#N/A
					#N/A
					#N/A
					#N/A
					#N/A
					#N/A
					#N/A
					#N/A
					#N/A
					#N/A
					#N/A
					#N/A
					#N/A
					#N/A
					#N/A
					#N/A
					#N/A
					#N/A
					#N/A
					#N/A
					#N/A
					#N/A
					#N/A
					#N/A
					#N/A
					#N/A
					#N/A
					#N/A
					#N/A
					#N/A
					#N/A
					#N/A
					#N/A
					#N/A
					#N/A
					#N/A
					#N/A
					#N/A
					#N/A
					#N/A
					#N/A
					#N/A
					#N/A
					#N/A
					#N/A
					#N/A
					#N/A
					#N/A
					#N/A
					#N/A
					#N/A
					#N/A
					#N/A
					#N/A
					#N/A
					#N/A
					#N/A
					#N/A
					#N/A
					#N/A
					#N/A
					#N/A
					#N/A
					#N/A
					#N/A
					#N/A
					#N/A
					#N/A
					#N/A
					#N/A
					#N/A
					#N/A
					#N/A
					#N/A
					#N/A
					#N/A
					#N/A
					#N/A
					#N/A
					#N/A
					#N/A
					#N/A
					#N/A
					#N/A
					#N/A
					#N/A
					#N/A
					#N/A
					#N/A
					#N/A
					#N/A
					#N/A
					#N/A
					#N/A
					#N/A
					#N/A
					#N/A
					#N/A
					#N/A
					#N/A
					#N/A
					#N/A
					#N/A
					#N/A
					#N/A
					#N/A
					#N/A
					#N/A
					#N/A
					#N/A
					#N/A
					#N/A
					#N/A
					#N/A
					#N/A
					#N/A
					#N/A
					#N/A
					#N/A
					#N/A
					#N/A
					#N/A
					#N/A
					#N/A
					#N/A
					#N/A
					#N/A
					#N/A
					#N/A
					#N/A
					#N/A
					#N/A
					#N/A
					#N/A
					#N/A
					#N/A
					#N/A
					#N/A
					#N/A
					#N/A
					#N/A
					#N/A
					#N/A
					#N/A
					#N/A
					#N/A
					#N/A
					#N/A
					#N/A
					#N/A
					#N/A
					#N/A
					#N/A
					#N/A
					#N/A
					#N/A
					#N/A
					#N/A
					#N/A
					#N/A
					#N/A
					#N/A
					#N/A
					#N/A
					#N/A
					#N/A
					#N/A
					#N/A
					#N/A
					#N/A
					#N/A
					#N/A
					#N/A
					#N/A
					#N/A
					#N/A
					#N/A
					#N/A
					#N/A
					#N/A
					#N/A
					#N/A
					#N/A
					#N/A
					#N/A
					#N/A
					#N/A
					#N/A
					#N/A
					#N/A
					#N/A
					#N/A
					#N/A
					#N/A
					#N/A
					#N/A
					#N/A
					#N/A
					#N/A
					#N/A
					#N/A
					#N/A
					#N/A
					#N/A
					#N/A
					#N/A
					#N/A
					#N/A
					#N/A
					#N/A
					#N/A
					#N/A
					#N/A
					#N/A
					#N/A
					#N/A
					#N/A
					#N/A
					#N/A
					#N/A
					#N/A
					#N/A
					#N/A
					#N/A
					#N/A
					#N/A
					#N/A
					#N/A
					#N/A
					#N/A
					#N/A
					#N/A
					#N/A
					#N/A
					#N/A
					#N/A
					#N/A
					#N/A
					#N/A
					#N/A
					#N/A
					#N/A
					#N/A
					#N/A
					#N/A
					#N/A
					#N/A
					#N/A
					#N/A
					#N/A
					#N/A
					#N/A
					#N/A
					#N/A
					#N/A
					#N/A
					#N/A
					#N/A
					#N/A
					#N/A
					#N/A
					#N/A
					#N/A
					#N/A
					#N/A
					#N/A
					#N/A
					#N/A
					#N/A
					#N/A
					#N/A
					#N/A
					#N/A
					#N/A
					#N/A
					#N/A
					#N/A
					#N/A
					#N/A
					#N/A
					#N/A
					#N/A
					#N/A
					#N/A
					#N/A
					#N/A
					#N/A
					#N/A
					#N/A
					#N/A
					#N/A
					#N/A
					#N/A
					#N/A
					#N/A
					#N/A
					#N/A
					#N/A
					#N/A
					#N/A
					#N/A
					#N/A
					#N/A
					#N/A
					#N/A
					#N/A
					#N/A
					#N/A
					#N/A
					#N/A
					#N/A
					#N/A
					#N/A
					#N/A
					#N/A
					#N/A
					#N/A
					#N/A
					#N/A
					#N/A
					#N/A
					#N/A
					#N/A
					#N/A
					#N/A
					#N/A
					#N/A
					#N/A
					#N/A
					#N/A
					#N/A
					#N/A
					#N/A
					#N/A
					#N/A
					#N/A
					#N/A
					#N/A
					#N/A
					#N/A
					#N/A
					#N/A
					#N/A
					#N/A
					#N/A
					#N/A
					#N/A
					#N/A
					#N/A
					#N/A
					#N/A
					#N/A
					#N/A
					#N/A
					#N/A
					#N/A
					#N/A
					#N/A
					#N/A
					#N/A
					#N/A
					#N/A
					#N/A
					#N/A
					#N/A
					#N/A
					#N/A
					#N/A
					#N/A
					#N/A
					#N/A
					#N/A
					#N/A
					#N/A
					#N/A
					#N/A
					#N/A
					#N/A
					#N/A
					#N/A
					#N/A
					#N/A
					#N/A
					#N/A
					#N/A
					#N/A
					#N/A
					#N/A
					#N/A
					#N/A
					#N/A
					#N/A
					#N/A
					#N/A
					#N/A
					#N/A
					#N/A
					#N/A
					#N/A
					#N/A
					#N/A
					#N/A
					#N/A
					#N/A
					#N/A
					#N/A
					#N/A
					#N/A
					#N/A
					#N/A
					#N/A
					#N/A
					#N/A
					#N/A
					#N/A
					#N/A
					#N/A
					#N/A
					#N/A
					#N/A
					#N/A
					#N/A
					#N/A
					#N/A
					#N/A
					#N/A
					#N/A
					#N/A
					#N/A
					#N/A
					#N/A
					#N/A
					#N/A
					#N/A
					#N/A
					#N/A
					#N/A
					#N/A
					#N/A
					#N/A
					#N/A
					#N/A
					#N/A
					#N/A
					#N/A
					#N/A
					#N/A
					#N/A
					#N/A
					#N/A
					#N/A
					#N/A
					#N/A
					#N/A
					#N/A
					#N/A
					#N/A
					#N/A
					#N/A
					#N/A
					#N/A
					#N/A
					#N/A
					#N/A
					#N/A
					#N/A
					#N/A
					#N/A
					#N/A
					#N/A
					#N/A
					#N/A
					#N/A
					#N/A
					#N/A
					#N/A
					#N/A
					#N/A
					#N/A
					#N/A
					#N/A
					#N/A
					#N/A
					#N/A
					#N/A
					#N/A
					#N/A
					#N/A
					#N/A
					#N/A
					#N/A
					#N/A
					#N/A
					#N/A
					#N/A
					#N/A
					#N/A
					#N/A
					#N/A
					#N/A
					#N/A
					#N/A
					#N/A
					#N/A
					#N/A
					#N/A
					#N/A
					#N/A
					#N/A
					#N/A
					#N/A
					#N/A
					#N/A
					#N/A
					#N/A
					#N/A
					#N/A
					#N/A
					#N/A
					#N/A
					#N/A
					#N/A
					#N/A
					#N/A
					#N/A
					#N/A
					#N/A
					#N/A
					#N/A
					#N/A
					#N/A
					#N/A
					#N/A
					#N/A
					#N/A
					#N/A
					#N/A
					#N/A
					#N/A
					#N/A
					#N/A
					#N/A
					#N/A
					#N/A
					#N/A
					#N/A
					#N/A
					#N/A
					#N/A
					#N/A
					#N/A
					#N/A
					#N/A
					#N/A
					#N/A
					#N/A
					#N/A
					#N/A
					#N/A
					#N/A
					#N/A
					#N/A
					#N/A
					#N/A
					#N/A
					#N/A
					#N/A
					#N/A
					#N/A
					#N/A
					#N/A
					#N/A
					#N/A
					#N/A
					#N/A
					#N/A
					#N/A
					#N/A
					#N/A
					#N/A
					#N/A
					#N/A
					#N/A
					#N/A
					#N/A
					#N/A
					#N/A
					#N/A
					#N/A
					#N/A
					#N/A
					#N/A
					#N/A
					#N/A
					#N/A
					#N/A
					#N/A
					#N/A
					#N/A
					#N/A
					#N/A
					#N/A
					#N/A
					#N/A
					#N/A
					#N/A
					#N/A
					#N/A
					#N/A
					#N/A
					#N/A
					#N/A
					#N/A
					#N/A
					#N/A
					#N/A
					#N/A
					#N/A
					#N/A
					#N/A
					#N/A
					#N/A
					#N/A
					#N/A
					#N/A
					#N/A
					#N/A
					#N/A
					#N/A
					#N/A
					#N/A
					#N/A
					#N/A
					#N/A
					#N/A
					#N/A
					#N/A
					#N/A
					#N/A
					#N/A
					#N/A
					#N/A
					#N/A
					#N/A
					#N/A
					#N/A
					#N/A
					#N/A
					#N/A
					#N/A
					#N/A
					#N/A
					#N/A
					#N/A
					#N/A
					#N/A
					#N/A
					#N/A
					#N/A
					#N/A
					#N/A
					#N/A
					#N/A
					#N/A
					#N/A
					#N/A
					#N/A
					#N/A
					#N/A
					#N/A
					#N/A
					#N/A
					#N/A
					#N/A
					#N/A
					#N/A
					#N/A
					#N/A
					#N/A
					#N/A
					#N/A
					#N/A
					#N/A
					#N/A
					#N/A
					#N/A
					#N/A
					#N/A
					#N/A
					#N/A
					#N/A
					#N/A
					#N/A
					#N/A
					#N/A
					#N/A
					#N/A
					#N/A
					#N/A
					#N/A
					#N/A
					#N/A
					#N/A
					#N/A
					#N/A
					#N/A
					#N/A
					#N/A
					#N/A
					#N/A
					#N/A
					#N/A
					#N/A
					#N/A
					#N/A
					#N/A
					#N/A
					#N/A
					#N/A
					#N/A
					#N/A
					#N/A
					#N/A
					#N/A
					#N/A
					#N/A
					#N/A
					#N/A
					#N/A
					#N/A
					#N/A
					#N/A
					#N/A
					#N/A
					#N/A
					#N/A
					#N/A
					#N/A
					#N/A
					#N/A
					#N/A
					#N/A
					#N/A
					#N/A
					#N/A
					#N/A
					#N/A
					#N/A
					#N/A
					#N/A
					#N/A
					#N/A
					#N/A
					#N/A
					#N/A
					#N/A
					#N/A
					#N/A
					#N/A
					#N/A
					#N/A
					#N/A
					#N/A
					#N/A
					#N/A
					#N/A
					#N/A
					#N/A
					#N/A
					#N/A
					#N/A
					#N/A
					#N/A
					#N/A
					#N/A
					#N/A
					#N/A
					#N/A
					#N/A
					#N/A
					#N/A
					#N/A
					#N/A
					#N/A
					#N/A
					#N/A
					#N/A
					#N/A
					#N/A
					#N/A
					#N/A
					#N/A
					#N/A
					#N/A
					#N/A
					#N/A
					#N/A
					#N/A
					#N/A
					#N/A
					#N/A
					#N/A
					#N/A
					#N/A
					#N/A
					#N/A
					#N/A
					#N/A
					#N/A
					#N/A
					#N/A
					#N/A
					#N/A
					#N/A
					#N/A
					#N/A
					#N/A
					#N/A
					#N/A
					#N/A
					#N/A
					#N/A
					#N/A
					#N/A
					#N/A
					#N/A
					#N/A
					#N/A
					#N/A
					#N/A
					#N/A
					#N/A
					#N/A
					#N/A
					#N/A
[truncated: 1,904 more rows]

## Sheet: 工作表2
Journal	2011	2012	2013	2014	2015	2016	2017	2018	n	ci	IF
Spine (Phila Pa 1976)	192	136	465	67	58			33	23	951	41.3
J Neurosurg Spine	143	73	228	77	54	73		33	16	681	42.6
Eur Spine J	144	96	213		29	33			13	515	39.6
Spine J	64		30	243	119			27	11	483	43.9
J Bone Joint Surg Am	115		43		48		36	14	6	256	42.7
Neurosurgery	76	23			52				4	151	37.8
Neurosurg Focus					32	81			3	113	37.7
World Neurosurg				73		38			3	111	37
Cochrane Database Syst Rev				92					2	92	46
Expert Rev Med Devices		56		61					2	117	58.5
J Spinal Disord Tech					87				2	87	43.5
Pain Physician			48			38			2	86	43
PLoS One		27				30			2	57	28.5
Acta Orthop			37						1	37	37
Arch Orthop Trauma Surg					32				1	32	32
BMC Musculoskelet Disord		42							1	42	42
Clin Neurol Neurosurg			39						1	39	39
Clin Orthop Relat Res					61				1	61	61
Int J Surg						49			1	49	49
Int Orthop			36						1	36	36
J Am Acad Orthop Surg			31						1	31	31
J Clin Neurosci							36		1	36	36
J Orthop Sci								42	1	42	42
Singapore Med J	21								1	21	21
n	755	453	1170	613	572	342	72	149	100	4126	100

## Sheet: 工作表1
year	journal	citation	journal	WOS	citation	citation	WOS		41.26
2018	J Bone Joint Surg Am	14	J Bone Joint Surg Am	22	14	14	22	36	U.S	1	J Bone Joint Surg Am U.S WOIFS= 22PubMedIF=14
2018	J Orthop Sci	42	J Orthop Sci	30	42	42	30	72	Japan	2	J Orthop Sci Japan WOIFS= 30PubMedIF=42
2018	Spine J	27	Spine J	21	27	27	21	48	U.S	1	Spine J U.S WOIFS= 21PubMedIF=27
2017	J Bone Joint Surg Am	36	J Bone Joint Surg Am	29	36	36	29	65	U.S	1	J Bone Joint Surg Am U.S WOIFS= 29PubMedIF=36
2017	J Clin Neurosci	36	J Clin Neurosci	29	36	36	29	65	U.S	1	J Clin Neurosci U.S WOIFS= 29PubMedIF=36
2018	Spine (Phila Pa 1976)	33	Spine (Phila Pa 1976)	61	33	33	61	94	U.S	1	Spine (Phila Pa 1976) U.S WOIFS= 61PubMedIF=33
2018	J Neurosurg Spine	33	J Neurosurg Spine	56	33	33	56	89	U.S	1	J Neurosurg Spine U.S WOIFS= 56PubMedIF=33
2016	Int J Surg	49	Int J Surg	32	49	49	32	81	China	5	Int J Surg China WOIFS= 32PubMedIF=49
2016	J Neurosurg Spine	35	J Neurosurg Spine	41	35	35	41	76	U.S	1	J Neurosurg Spine U.S WOIFS= 41PubMedIF=35
2016	PLoS One	30	PLoS One	64	30	30	64	94	China	5	PLoS One China WOIFS= 64PubMedIF=30
2016	J Neurosurg Spine	38	J Neurosurg Spine	24	38	38	24	62	U.S	1	J Neurosurg Spine U.S WOIFS= 24PubMedIF=38
2016	Neurosurg Focus	49	Neurosurg Focus	13	49	49	13	62	U.S	1	Neurosurg Focus U.S WOIFS= 13PubMedIF=49
2016	Pain Physician	38	Pain Physician	35	38	38	35	73	South Korea	3	Pain Physician South Korea WOIFS= 35PubMedIF=38
2016	Neurosurg Focus	32	Neurosurg Focus	19	32	32	19	51	U.S	1	Neurosurg Focus U.S WOIFS= 19PubMedIF=32
2015	J Bone Joint Surg Am	48	J Bone Joint Surg Am	25	48	48	25	73	U.S	1	J Bone Joint Surg Am U.S WOIFS= 25PubMedIF=48
2015	Neurosurg Focus	32	Neurosurg Focus	65	32	32	65	97	U.S	1	Neurosurg Focus U.S WOIFS= 65PubMedIF=32
2016	World Neurosurg	38	World Neurosurg	27	38	38	27	65	South Korea	3	World Neurosurg South Korea WOIFS= 27PubMedIF=38
2015	Eur Spine J	29	Eur Spine J	88	29	29	88	117	China	5	Eur Spine J China WOIFS= 88PubMedIF=29
2015	Spine J	43	Spine J	40	43	43	40	83	U.S	1	Spine J U.S WOIFS= 40PubMedIF=43
2015	Spine (Phila Pa 1976)	58	Spine (Phila Pa 1976)	23	58	58	23	81	U.S	1	Spine (Phila Pa 1976) U.S WOIFS= 23PubMedIF=58
2015	Spine J	36	Spine J	47	36	36	47	83	Sweden	2	Spine J Sweden WOIFS= 47PubMedIF=36
2015	Clin Orthop Relat Res	61	Clin Orthop Relat Res	99	61	61	99	160	U.S	1	Clin Orthop Relat Res U.S WOIFS= 99PubMedIF=61
2016	Eur Spine J	33	Eur Spine J	37	33	33	37	70	China	5	Eur Spine J China WOIFS= 37PubMedIF=33
2015	Neurosurgery	52	Neurosurgery	34	52	52	34	86	South Korea	3	Neurosurgery South Korea WOIFS= 34PubMedIF=52
2015	Arch Orthop Trauma Surg	32	Arch Orthop Trauma Surg	26	32	32	26	58	China	5	Arch Orthop Trauma Surg China WOIFS= 26PubMedIF=32
2015	J Neurosurg Spine	54	J Neurosurg Spine	29	54	54	29	83	U.S	1	J Neurosurg Spine U.S WOIFS= 29PubMedIF=54
2015	J Spinal Disord Tech	43	J Spinal Disord Tech	33	43	43	33	76	U.S	1	J Spinal Disord Tech U.S WOIFS= 33PubMedIF=43
2014	Spine (Phila Pa 1976)	25	Spine (Phila Pa 1976)	40	25	25	40	65	U.S	1	Spine (Phila Pa 1976) U.S WOIFS= 40PubMedIF=25
2014	Spine (Phila Pa 1976)	42	Spine (Phila Pa 1976)	17	42	42	17	59	U.S	1	Spine (Phila Pa 1976) U.S WOIFS= 17PubMedIF=42
2014	Cochrane Database Syst Rev	60	Cochrane Database Syst Rev	61	60	60	61	121	U.S	1	Cochrane Database Syst Rev U.S WOIFS= 61PubMedIF=60
2014	World Neurosurg	37	World Neurosurg	29	37	37	29	66	U.S	1	World Neurosurg U.S WOIFS= 29PubMedIF=37
2014	J Neurosurg Spine	77	J Neurosurg Spine	27	77	77	27	104	U.S	1	J Neurosurg Spine U.S WOIFS= 27PubMedIF=77
2014	Expert Rev Med Devices	61	Expert Rev Med Devices	68	61	61	68	129	South Korea	3	Expert Rev Med Devices South Korea WOIFS= 68PubMedIF=61
2014	Cochrane Database Syst Rev	32	Cochrane Database Syst Rev	73	32	32	73	105	Netherlands	2	Cochrane Database Syst Rev Netherlands WOIFS= 73PubMedIF=32
2014	Spine J	32	Spine J	49	32	32	49	81	South Korea	3	Spine J South Korea WOIFS= 49PubMedIF=32
2015	Spine J	40	Spine J*	173	40	40	173	213	U.K	2	Spine J* U.K WOIFS= 173PubMedIF=40
2013	Spine (Phila Pa 1976)	41	Spine (Phila Pa 1976)	32	41	41	32	73	U.S	1	Spine (Phila Pa 1976) U.S WOIFS= 32PubMedIF=41
2014	Spine J	39	Spine J	32	39	39	32	71	U.S	1	Spine J U.S WOIFS= 32PubMedIF=39
2013	Pain Physician	48	Pain Physician	24	48	48	24	72	South Korea	3	Pain Physician South Korea WOIFS= 24PubMedIF=48
2014	Spine J	123	Spine J*	125	123	123	125	248	U.S	1	Spine J* U.S WOIFS= 125PubMedIF=123
2014	Spine J	49	Spine J	14	49	49	14	63	U.S	1	Spine J U.S WOIFS= 14PubMedIF=49
2013	Spine (Phila Pa 1976)	45	Spine (Phila Pa 1976)	16	45	45	16	61	U.S	1	Spine (Phila Pa 1976) U.S WOIFS= 16PubMedIF=45
2014	World Neurosurg	36	World Neurosurg	48	36	36	48	84	U.S	1	World Neurosurg U.S WOIFS= 48PubMedIF=36
2013	J Neurosurg Spine	46	J Neurosurg Spine	49	46	46	49	95	U.S	1	J Neurosurg Spine U.S WOIFS= 49PubMedIF=46
2013	J Neurosurg Spine	22	J Neurosurg Spine	40	22	22	40	62	U.S	1	J Neurosurg Spine U.S WOIFS= 40PubMedIF=22
2013	Spine J	30	Spine J	45	30	30	45	75	U.S	1	Spine J U.S WOIFS= 45PubMedIF=30
2013	Clin Neurol Neurosurg	39	Clin Neurol Neurosurg	20	39	39	20	59	China	5	Clin Neurol Neurosurg China WOIFS= 20PubMedIF=39
2013	Eur Spine J	35	Eur Spine J	30	35	35	30	65	South Korea	3	Eur Spine J South Korea WOIFS= 30PubMedIF=35
2013	Int Orthop	36	Int Orthop	33	36	36	33	69	China	5	Int Orthop China WOIFS= 33PubMedIF=36
2013	Spine (Phila Pa 1976)	48	Spine (Phila Pa 1976)	47	48	48	47	95	India	2	Spine (Phila Pa 1976) India WOIFS= 47PubMedIF=48
2013	Spine (Phila Pa 1976)	57	Spine (Phila Pa 1976)	52	57	57	52	109	U.S	1	Spine (Phila Pa 1976) U.S WOIFS= 52PubMedIF=57
2013	Eur Spine J	32	Eur Spine J	23	32	32	23	55	Denmark	2	Eur Spine J Denmark WOIFS= 23PubMedIF=32
2013	Eur Spine J	45	Eur Spine J	37	45	45	37	82	China	5	Eur Spine J China WOIFS= 37PubMedIF=45
2013	J Bone Joint Surg Am	43	J Bone Joint Surg Am	45	43	43	45	88	China	5	J Bone Joint Surg Am China WOIFS= 45PubMedIF=43
2013	Acta Orthop	37	Acta Orthop	18	37	37	18	55	Norway	2	Acta Orthop Norway WOIFS= 18PubMedIF=37
2015	J Spinal Disord Tech	44	J Spinal Disord Tech	34	44	44	34	78	U.S	1	J Spinal Disord Tech U.S WOIFS= 34PubMedIF=44
2013	Spine (Phila Pa 1976)	42	Spine (Phila Pa 1976)	39	42	42	39	81	U.S	1	Spine (Phila Pa 1976) U.S WOIFS= 39PubMedIF=42
2013	Spine (Phila Pa 1976)	47	Spine (Phila Pa 1976)	46	47	47	46	93	U.S	1	Spine (Phila Pa 1976) U.S WOIFS= 46PubMedIF=47
2013	J Am Acad Orthop Surg	31	J Am Acad Orthop Surg	54	31	31	54	85	U.S	1	J Am Acad Orthop Surg U.S WOIFS= 54PubMedIF=31
2013	J Neurosurg Spine	23	J Neurosurg Spine	18	23	23	18	41	Japan	2	J Neurosurg Spine Japan WOIFS= 18PubMedIF=23
2013	J Neurosurg Spine	70	J Neurosurg Spine	31	70	70	31	101	U.S	1	J Neurosurg Spine U.S WOIFS= 31PubMedIF=70
2013	J Neurosurg Spine	19	J Neurosurg Spine	21	19	19	21	40	U.S	1	J Neurosurg Spine U.S WOIFS= 21PubMedIF=19
2013	J Neurosurg Spine	48	J Neurosurg Spine	69	48	48	69	117	U.S	1	J Neurosurg Spine U.S WOIFS= 69PubMedIF=48
2013	Spine (Phila Pa 1976)	74	Spine (Phila Pa 1976)	16	74	74	16	90	U.S	1	Spine (Phila Pa 1976) U.S WOIFS= 16PubMedIF=74
2013	Eur Spine J	56	Eur Spine J	25	56	56	25	81	Taiwan	2	Eur Spine J Taiwan WOIFS= 25PubMedIF=56
2013	Spine (Phila Pa 1976)	39	Spine (Phila Pa 1976)	47	39	39	47	86	South Korea	3	Spine (Phila Pa 1976) South Korea WOIFS= 47PubMedIF=39
2013	Spine (Phila Pa 1976)	40	Spine (Phila Pa 1976)	36	40	40	36	76	South Korea	3	Spine (Phila Pa 1976) South Korea WOIFS= 36PubMedIF=40
2013	Eur Spine J	45	Eur Spine J	25	45	45	25	70	Netherlands	2	Eur Spine J Netherlands WOIFS= 25PubMedIF=45
2012	BMC Musculoskelet Disord	42	BMC Musculoskelet Disord	45	42	42	45	87	Germany	2	BMC Musculoskelet Disord Germany WOIFS= 45PubMedIF=42
2012	PLoS One	27	PLoS One	54	27	27	54	81	Canada	2	PLoS One Canada WOIFS= 54PubMedIF=27
2012	Expert Rev Med Devices	56	Expert Rev Med Devices	33	56	56	33	89	South Korea	3	Expert Rev Med Devices South Korea WOIFS= 33PubMedIF=56
2012	Spine (Phila Pa 1976)	48	Spine (Phila Pa 1976)	27	48	48	27	75	China	5	Spine (Phila Pa 1976) China WOIFS= 27PubMedIF=48
2013	Spine (Phila Pa 1976)	32	Spine (Phila Pa 1976)	40	32	32	40	72	U.S	1	Spine (Phila Pa 1976) U.S WOIFS= 40PubMedIF=32
2012	Eur Spine J	41	Eur Spine J	20	41	41	20	61	South Korea	3	Eur Spine J South Korea WOIFS= 20PubMedIF=41
2012	Neurosurgery	23	Neurosurgery	30	23	23	30	53	Taiwan	2	Neurosurgery Taiwan WOIFS= 30PubMedIF=23
2012	J Neurosurg Spine	45	J Neurosurg Spine	8	45	45	8	53	U.S	1	J Neurosurg Spine U.S WOIFS= 8PubMedIF=45
2012	J Neurosurg Spine	28	J Neurosurg Spine	65	28	28	65	93	U.S	1	J Neurosurg Spine U.S WOIFS= 65PubMedIF=28
2011	Singapore Med J	21	Singapore Med J	39	21	21	39	60	Turkey	2	Singapore Med J Turkey WOIFS= 39PubMedIF=21
2011	Spine (Phila Pa 1976)	28	Spine (Phila Pa 1976)	24	28	28	24	52	South Korea	3	Spine (Phila Pa 1976) South Korea WOIFS= 24PubMedIF=28
2011	J Bone Joint Surg Am	33	J Bone Joint Surg Am	43	33	33	43	76	U.S	1	J Bone Joint Surg Am U.S WOIFS= 43PubMedIF=33
2011	J Bone Joint Surg Am	82	J Bone Joint Surg Am	10	82	82	10	92	U.S	1	J Bone Joint Surg Am U.S WOIFS= 10PubMedIF=82
2012	Eur Spine J	55	Eur Spine J	32	55	55	32	87	China	5	Eur Spine J China WOIFS= 32PubMedIF=55
2011	Eur Spine J	42	Eur Spine J	17	42	42	17	59	Spain	2	Eur Spine J Spain WOIFS= 17PubMedIF=42
2011	Neurosurgery	27	Neurosurgery	21	27	27	21	48	Netherlands	2	Neurosurgery Netherlands WOIFS= 21PubMedIF=27
2011	Neurosurgery	49	Neurosurgery	25	49	49	25	74	U.S	1	Neurosurgery U.S WOIFS= 25PubMedIF=49
2011	Spine (Phila Pa 1976)	26	Spine (Phila Pa 1976)	20	26	26	20	46	U.S	1	Spine (Phila Pa 1976) U.S WOIFS= 20PubMedIF=26
2011	J Neurosurg Spine	106	J Neurosurg Spine	52	106	106	52	158	U.S	1	J Neurosurg Spine U.S WOIFS= 52PubMedIF=106
2012	Spine (Phila Pa 1976)	44	Spine (Phila Pa 1976)	36	44	44	36	80	China	5	Spine (Phila Pa 1976) China WOIFS= 36PubMedIF=44
2011	Eur Spine J	41	Eur Spine J	20	41	41	20	61	South Korea	3	Eur Spine J South Korea WOIFS= 20PubMedIF=41
2012	Spine (Phila Pa 1976)	44	Spine (Phila Pa 1976)	21	44	44	21	65	U.S	1	Spine (Phila Pa 1976) U.S WOIFS= 21PubMedIF=44
2011	Spine (Phila Pa 1976)	33	Spine (Phila Pa 1976)	56	33	33	56	89	Netherlands	2	Spine (Phila Pa 1976) Netherlands WOIFS= 56PubMedIF=33
2011	Eur Spine J	35	Eur Spine J	28	35	35	28	63	China	5	Eur Spine J China WOIFS= 28PubMedIF=35
2011	Spine (Phila Pa 1976)	32	Spine (Phila Pa 1976)	23	32	32	23	55	U.S	1	Spine (Phila Pa 1976) U.S WOIFS= 23PubMedIF=32
2011	Spine (Phila Pa 1976)	37	Spine (Phila Pa 1976)	37	37	37	37	74	U.S	1	Spine (Phila Pa 1976) U.S WOIFS= 37PubMedIF=37
2011	Spine J	42	Spine J	25	42	42	25	67	China	5	Spine J China WOIFS= 25PubMedIF=42
2011	J Neurosurg Spine	25	J Neurosurg Spine	37	25	25	37	62	Taiwan	2	J Neurosurg Spine Taiwan WOIFS= 37PubMedIF=25
2011	Spine J	22	Spine J	20	22	22	20	42	U.S	1	Spine J U.S WOIFS= 20PubMedIF=22
2011	J Neurosurg Spine	12	J Neurosurg Spine	10	12	12	10	22	U.S	1	J Neurosurg Spine U.S WOIFS= 10PubMedIF=12
2011	Spine (Phila Pa 1976)	36	Spine (Phila Pa 1976)	29	36	36	29	65	U.S	1	Spine (Phila Pa 1976) U.S WOIFS= 29PubMedIF=36
2011	Eur Spine J	26	Eur Spine J	18	26	26	18	44	Austria	2	Eur Spine J Austria WOIFS= 18PubMedIF=26
							#N/A	#VALUE!		2	WOIFS= PubMedIF=
							#N/A	#VALUE!		2	WOIFS= PubMedIF=
							#N/A	#VALUE!		2	WOIFS= PubMedIF=
							#N/A	#VALUE!		2	WOIFS= PubMedIF=
							#N/A	#VALUE!		2	WOIFS= PubMedIF=
							#N/A	#VALUE!		2	WOIFS= PubMedIF=
							#N/A	#VALUE!		2	WOIFS= PubMedIF=
							#N/A	#VALUE!		2	WOIFS= PubMedIF=
							#N/A	#VALUE!		2	WOIFS= PubMedIF=
							#N/A	#VALUE!		2	WOIFS= PubMedIF=
							#N/A	#VALUE!		2	WOIFS= PubMedIF=
							#N/A	#VALUE!		2	WOIFS= PubMedIF=
							#N/A	#VALUE!		2	WOIFS= PubMedIF=
							#N/A	#VALUE!		2	WOIFS= PubMedIF=
							#N/A	#VALUE!		2	WOIFS= PubMedIF=
							#N/A	#VALUE!		2	WOIFS= PubMedIF=
							#N/A	#VALUE!		2	WOIFS= PubMedIF=
							#N/A	#VALUE!		2	WOIFS= PubMedIF=
							#N/A	#VALUE!		2	WOIFS= PubMedIF=
							#N/A	#VALUE!		2	WOIFS= PubMedIF=
							#N/A	#VALUE!		2	WOIFS= PubMedIF=
							#N/A	#VALUE!		2	WOIFS= PubMedIF=
							#N/A	#VALUE!		2	WOIFS= PubMedIF=
							#N/A	#VALUE!		2	WOIFS= PubMedIF=
							#N/A	#VALUE!		2	WOIFS= PubMedIF=
							#N/A	#VALUE!		2	WOIFS= PubMedIF=
							#N/A	#VALUE!		2	WOIFS= PubMedIF=
							#N/A	#VALUE!		2	WOIFS= PubMedIF=
							#N/A	#VALUE!		2	WOIFS= PubMedIF=
							#N/A	#VALUE!		2	WOIFS= PubMedIF=
							#N/A	#VALUE!		2	WOIFS= PubMedIF=
							#N/A	#VALUE!		2	WOIFS= PubMedIF=
							#N/A	#VALUE!		2	WOIFS= PubMedIF=
							#N/A	#VALUE!		2	WOIFS= PubMedIF=
							#N/A	#VALUE!		2	WOIFS= PubMedIF=
							#N/A	#VALUE!		2	WOIFS= PubMedIF=
							#N/A	#VALUE!		2	WOIFS= PubMedIF=
							#N/A	#VALUE!		2	WOIFS= PubMedIF=
							#N/A	#VALUE!		2	WOIFS= PubMedIF=
							#N/A	#VALUE!		2	WOIFS= PubMedIF=
							#N/A	#VALUE!		2	WOIFS= PubMedIF=
							#N/A	#VALUE!		2	WOIFS= PubMedIF=
							#N/A	#VALUE!		2	WOIFS= PubMedIF=
							#N/A	#VALUE!		2	WOIFS= PubMedIF=
							#N/A	#VALUE!		2	WOIFS= PubMedIF=
							#N/A	#VALUE!		2	WOIFS= PubMedIF=
							#N/A	#VALUE!		2	WOIFS= PubMedIF=
							#N/A	#VALUE!		2	WOIFS= PubMedIF=
							#N/A	#VALUE!		2	WOIFS= PubMedIF=
							#N/A	#VALUE!		2	WOIFS= PubMedIF=
							#N/A	#VALUE!		2	WOIFS= PubMedIF=
							#N/A	#VALUE!		2	WOIFS= PubMedIF=
							#N/A	#VALUE!		2	WOIFS= PubMedIF=
							#N/A	#VALUE!		2	WOIFS= PubMedIF=
							#N/A	#VALUE!		2	WOIFS= PubMedIF=
							#N/A	#VALUE!		2	WOIFS= PubMedIF=
							#N/A	#VALUE!		2	WOIFS= PubMedIF=
							#N/A	#VALUE!		2	WOIFS= PubMedIF=
							#N/A	#VALUE!		2	WOIFS= PubMedIF=
							#N/A	#VALUE!		2	WOIFS= PubMedIF=
							#N/A	#VALUE!		2	WOIFS= PubMedIF=
							#N/A	#VALUE!		2	WOIFS= PubMedIF=
							#N/A	#VALUE!		2	WOIFS= PubMedIF=
							#N/A	#VALUE!		2	WOIFS= PubMedIF=
							#N/A	#VALUE!		2	WOIFS= PubMedIF=
							#N/A	#VALUE!		2	WOIFS= PubMedIF=
							#N/A	#VALUE!		2	WOIFS= PubMedIF=
							#N/A	#VALUE!		2	WOIFS= PubMedIF=
							#N/A	#VALUE!		2	WOIFS= PubMedIF=
							#N/A	#VALUE!		2	WOIFS= PubMedIF=
							#N/A	#VALUE!		2	WOIFS= PubMedIF=
							#N/A	#VALUE!		2	WOIFS= PubMedIF=
							#N/A	#VALUE!		2	WOIFS= PubMedIF=
							#N/A	#VALUE!		2	WOIFS= PubMedIF=
							#N/A	#VALUE!		2	WOIFS= PubMedIF=
							#N/A	#VALUE!		2	WOIFS= PubMedIF=
							#N/A	#VALUE!		2	WOIFS= PubMedIF=
							#N/A	#VALUE!		2	WOIFS= PubMedIF=
							#N/A	#VALUE!		2	WOIFS= PubMedIF=
							#N/A	#VALUE!		2	WOIFS= PubMedIF=
							#N/A	#VALUE!		2	WOIFS= PubMedIF=
							#N/A	#VALUE!		2	WOIFS= PubMedIF=
							#N/A	#VALUE!		2	WOIFS= PubMedIF=
							#N/A	#VALUE!		2	WOIFS= PubMedIF=
							#N/A	#VALUE!		2	WOIFS= PubMedIF=
							#N/A	#VALUE!		2	WOIFS= PubMedIF=
							#N/A	#VALUE!		2	WOIFS= PubMedIF=
							#N/A	#VALUE!		2	WOIFS= PubMedIF=
							#N/A	#VALUE!		2	WOIFS= PubMedIF=
							#N/A	#VALUE!		2	WOIFS= PubMedIF=
							#N/A	#VALUE!		2	WOIFS= PubMedIF=
							#N/A	#VALUE!		2	WOIFS= PubMedIF=
							#N/A	#VALUE!		2	WOIFS= PubMedIF=
							#N/A	#VALUE!		2	WOIFS= PubMedIF=
							#N/A	#VALUE!		2	WOIFS= PubMedIF=
							#N/A	#VALUE!		2	WOIFS= PubMedIF=
							#N/A	#VALUE!		2	WOIFS= PubMedIF=
							#N/A	#VALUE!		2	WOIFS= PubMedIF=
							#N/A	#VALUE!		2	WOIFS= PubMedIF=
							#N/A	#VALUE!		2	WOIFS= PubMedIF=
							#N/A	#VALUE!		2	WOIFS= PubMedIF=
							#N/A	#VALUE!		2	WOIFS= PubMedIF=
							#N/A	#VALUE!		2	WOIFS= PubMedIF=
							#N/A	#VALUE!		2	WOIFS= PubMedIF=
							#N/A	#VALUE!		2	WOIFS= PubMedIF=
							#N/A	#VALUE!		2	WOIFS= PubMedIF=
							#N/A	#VALUE!		2	WOIFS= PubMedIF=
							#N/A	#VALUE!		2	WOIFS= PubMedIF=
							#N/A	#VALUE!		2	WOIFS= PubMedIF=
							#N/A	#VALUE!		2	WOIFS= PubMedIF=
							#N/A	#VALUE!		2	WOIFS= PubMedIF=
							#N/A	#VALUE!		2	WOIFS= PubMedIF=
							#N/A	#VALUE!		2	WOIFS= PubMedIF=
							#N/A	#VALUE!		2	WOIFS= PubMedIF=
							#N/A	#VALUE!		2	WOIFS= PubMedIF=
							#N/A	#VALUE!		2	WOIFS= PubMedIF=
							#N/A	#VALUE!		2	WOIFS= PubMedIF=
							#N/A	#VALUE!		2	WOIFS= PubMedIF=
							#N/A	#VALUE!		2	WOIFS= PubMedIF=
							#N/A	#VALUE!		2	WOIFS= PubMedIF=
							#N/A	#VALUE!		2	WOIFS= PubMedIF=
							#N/A	#VALUE!		2	WOIFS= PubMedIF=
							#N/A	#VALUE!		2	WOIFS= PubMedIF=
							#N/A	#VALUE!		2	WOIFS= PubMedIF=
							#N/A	#VALUE!		2	WOIFS= PubMedIF=
							#N/A	#VALUE!		2	WOIFS= PubMedIF=
							#N/A	#VALUE!		2	WOIFS= PubMedIF=
							#N/A	#VALUE!		2	WOIFS= PubMedIF=
							#N/A	#VALUE!		2	WOIFS= PubMedIF=
							#N/A	#VALUE!		2	WOIFS= PubMedIF=
							#N/A	#VALUE!		2	WOIFS= PubMedIF=
							#N/A	#VALUE!		2	WOIFS= PubMedIF=
							#N/A	#VALUE!		2	WOIFS= PubMedIF=
							#N/A	#VALUE!		2	WOIFS= PubMedIF=
							#N/A	#VALUE!		2	WOIFS= PubMedIF=
							#N/A	#VALUE!		2	WOIFS= PubMedIF=
							#N/A	#VALUE!		2	WOIFS= PubMedIF=
							#N/A	#VALUE!		2	WOIFS= PubMedIF=
							#N/A	#VALUE!		2	WOIFS= PubMedIF=
							#N/A	#VALUE!		2	WOIFS= PubMedIF=
							#N/A	#VALUE!		2	WOIFS= PubMedIF=
							#N/A	#VALUE!		2	WOIFS= PubMedIF=
							#N/A	#VALUE!		2	WOIFS= PubMedIF=
							#N/A	#VALUE!		2	WOIFS= PubMedIF=
							#N/A	#VALUE!		2	WOIFS= PubMedIF=
							#N/A	#VALUE!		2	WOIFS= PubMedIF=
							#N/A	#VALUE!		2	WOIFS= PubMedIF=
							#N/A	#VALUE!		2	WOIFS= PubMedIF=
							#N/A	#VALUE!		2	WOIFS= PubMedIF=
							#N/A	#VALUE!		2	WOIFS= PubMedIF=
							#N/A	#VALUE!		2	WOIFS= PubMedIF=
							#N/A	#VALUE!		2	WOIFS= PubMedIF=
							#N/A	#VALUE!		2	WOIFS= PubMedIF=
							#N/A	#VALUE!		2	WOIFS= PubMedIF=
							#N/A	#VALUE!		2	WOIFS= PubMedIF=
							#N/A	#VALUE!		2	WOIFS= PubMedIF=
							#N/A	#VALUE!		2	WOIFS= PubMedIF=
							#N/A	#VALUE!		2	WOIFS= PubMedIF=
							#N/A	#VALUE!		2	WOIFS= PubMedIF=
							#N/A	#VALUE!		2	WOIFS= PubMedIF=
							#N/A	#VALUE!		2	WOIFS= PubMedIF=
							#N/A	#VALUE!		2	WOIFS= PubMedIF=
							#N/A	#VALUE!		2	WOIFS= PubMedIF=
							#N/A	#VALUE!		2	WOIFS= PubMedIF=
							#N/A	#VALUE!		2	WOIFS= PubMedIF=
							#N/A	#VALUE!		2	WOIFS= PubMedIF=
							#N/A	#VALUE!		2	WOIFS= PubMedIF=
							#N/A	#VALUE!		2	WOIFS= PubMedIF=
							#N/A	#VALUE!		2	WOIFS= PubMedIF=
							#N/A	#VALUE!		2	WOIFS= PubMedIF=
							#N/A	#VALUE!		2	WOIFS= PubMedIF=
							#N/A	#VALUE!		2	WOIFS= PubMedIF=
							#N/A	#VALUE!		2	WOIFS= PubMedIF=
							#N/A	#VALUE!		2	WOIFS= PubMedIF=
							#N/A	#VALUE!		2	WOIFS= PubMedIF=
							#N/A	#VALUE!		2	WOIFS= PubMedIF=
							#N/A	#VALUE!		2	WOIFS= PubMedIF=
							#N/A	#VALUE!		2	WOIFS= PubMedIF=
							#N/A	#VALUE!		2	WOIFS= PubMedIF=
							#N/A	#VALUE!		2	WOIFS= PubMedIF=
							#N/A	#VALUE!		2	WOIFS= PubMedIF=
							#N/A	#VALUE!		2	WOIFS= PubMedIF=
							#N/A	#VALUE!		2	WOIFS= PubMedIF=
							#N/A	#VALUE!		2	WOIFS= PubMedIF=
							#N/A	#VALUE!		2	WOIFS= PubMedIF=
							#N/A	#VALUE!		2	WOIFS= PubMedIF=
							#N/A	#VALUE!		2	WOIFS= PubMedIF=
							#N/A	#VALUE!		2	WOIFS= PubMedIF=
							#N/A	#VALUE!		2	WOIFS= PubMedIF=
							#N/A	#VALUE!		2	WOIFS= PubMedIF=
							#N/A	#VALUE!		2	WOIFS= PubMedIF=
							#N/A	#VALUE!		2	WOIFS= PubMedIF=
							#N/A	#VALUE!		2	WOIFS= PubMedIF=
							#N/A	#VALUE!		2	WOIFS= PubMedIF=
							#N/A	#VALUE!		2	WOIFS= PubMedIF=
							#N/A	#VALUE!		2	WOIFS= PubMedIF=
							#N/A	#VALUE!		2	WOIFS= PubMedIF=
							#N/A	#VALUE!		2	WOIFS= PubMedIF=
							#N/A	#VALUE!		2	WOIFS= PubMedIF=
							#N/A	#VALUE!		2	WOIFS= PubMedIF=
							#N/A	#VALUE!		2	WOIFS= PubMedIF=
							#N/A	#VALUE!		2	WOIFS= PubMedIF=
							#N/A	#VALUE!		2	WOIFS= PubMedIF=
							#N/A	#VALUE!		2	WOIFS= PubMedIF=
							#N/A	#VALUE!		2	WOIFS= PubMedIF=
							#N/A	#VALUE!		2	WOIFS= PubMedIF=
							#N/A	#VALUE!		2	WOIFS= PubMedIF=
							#N/A	#VALUE!		2	WOIFS= PubMedIF=
							#N/A	#VALUE!		2	WOIFS= PubMedIF=
							#N/A	#VALUE!		2	WOIFS= PubMedIF=
							#N/A	#VALUE!		2	WOIFS= PubMedIF=
							#N/A	#VALUE!		2	WOIFS= PubMedIF=
							#N/A	#VALUE!		2	WOIFS= PubMedIF=
							#N/A	#VALUE!		2	WOIFS= PubMedIF=
							#N/A	#VALUE!		2	WOIFS= PubMedIF=
							#N/A	#VALUE!		2	WOIFS= PubMedIF=
							#N/A	#VALUE!		2	WOIFS= PubMedIF=
							#N/A	#VALUE!		2	WOIFS= PubMedIF=
							#N/A	#VALUE!		2	WOIFS= PubMedIF=
							#N/A	#VALUE!		2	WOIFS= PubMedIF=
							#N/A	#VALUE!		2	WOIFS= PubMedIF=
							#N/A	#VALUE!		2	WOIFS= PubMedIF=
							#N/A	#VALUE!		2	WOIFS= PubMedIF=
							#N/A	#VALUE!		2	WOIFS= PubMedIF=
							#N/A	#VALUE!		2	WOIFS= PubMedIF=
							#N/A	#VALUE!		2	WOIFS= PubMedIF=
							#N/A	#VALUE!		2	WOIFS= PubMedIF=
							#N/A	#VALUE!		2	WOIFS= PubMedIF=
							#N/A	#VALUE!		2	WOIFS= PubMedIF=
							#N/A	#VALUE!		2	WOIFS= PubMedIF=
							#N/A	#VALUE!		2	WOIFS= PubMedIF=
							#N/A	#VALUE!		2	WOIFS= PubMedIF=
							#N/A	#VALUE!		2	WOIFS= PubMedIF=
							#N/A	#VALUE!		2	WOIFS= PubMedIF=
							#N/A	#VALUE!		2	WOIFS= PubMedIF=
							#N/A	#VALUE!		2	WOIFS= PubMedIF=
							#N/A	#VALUE!		2	WOIFS= PubMedIF=
							#N/A	#VALUE!		2	WOIFS= PubMedIF=
							#N/A	#VALUE!		2	WOIFS= PubMedIF=
							#N/A	#VALUE!		2	WOIFS= PubMedIF=
							#N/A	#VALUE!		2	WOIFS= PubMedIF=
							#N/A	#VALUE!		2	WOIFS= PubMedIF=
							#N/A	#VALUE!		2	WOIFS= PubMedIF=
							#N/A	#VALUE!		2	WOIFS= PubMedIF=
							#N/A	#VALUE!		2	WOIFS= PubMedIF=
							#N/A	#VALUE!		2	WOIFS= PubMedIF=
							#N/A	#VALUE!		2	WOIFS= PubMedIF=
							#N/A	#VALUE!		2	WOIFS= PubMedIF=
							#N/A	#VALUE!		2	WOIFS= PubMedIF=
							#N/A	#VALUE!		2	WOIFS= PubMedIF=
							#N/A	#VALUE!		2	WOIFS= PubMedIF=
							#N/A	#VALUE!		2	WOIFS= PubMedIF=
							#N/A	#VALUE!		2	WOIFS= PubMedIF=
							#N/A	#VALUE!		2	WOIFS= PubMedIF=
							#N/A	#VALUE!		2	WOIFS= PubMedIF=
							#N/A	#VALUE!		2	WOIFS= PubMedIF=
							#N/A	#VALUE!		2	WOIFS= PubMedIF=
							#N/A	#VALUE!		2	WOIFS= PubMedIF=
							#N/A	#VALUE!		2	WOIFS= PubMedIF=
							#N/A	#VALUE!		2	WOIFS= PubMedIF=
							#N/A	#VALUE!		2	WOIFS= PubMedIF=
							#N/A	#VALUE!		2	WOIFS= PubMedIF=
							#N/A	#VALUE!		2	WOIFS= PubMedIF=
							#N/A	#VALUE!		2	WOIFS= PubMedIF=
							#N/A	#VALUE!		2	WOIFS= PubMedIF=
							#N/A	#VALUE!		2	WOIFS= PubMedIF=
							#N/A	#VALUE!		2	WOIFS= PubMedIF=
							#N/A	#VALUE!		2	WOIFS= PubMedIF=
							#N/A	#VALUE!		2	WOIFS= PubMedIF=
							#N/A	#VALUE!		2	WOIFS= PubMedIF=
							#N/A	#VALUE!		2	WOIFS= PubMedIF=
							#N/A	#VALUE!		2	WOIFS= PubMedIF=
							#N/A	#VALUE!		2	WOIFS= PubMedIF=
							#N/A	#VALUE!		2	WOIFS= PubMedIF=
							#N/A	#VALUE!		2	WOIFS= PubMedIF=
							#N/A	#VALUE!		2	WOIFS= PubMedIF=
							#N/A	#VALUE!		2	WOIFS= PubMedIF=
							#N/A	#VALUE!		2	WOIFS= PubMedIF=
							#N/A	#VALUE!		2	WOIFS= PubMedIF=
							#N/A	#VALUE!		2	WOIFS= PubMedIF=
							#N/A	#VALUE!		2	WOIFS= PubMedIF=
							#N/A	#VALUE!		2	WOIFS= PubMedIF=
							#N/A	#VALUE!		2	WOIFS= PubMedIF=
							#N/A	#VALUE!		2	WOIFS= PubMedIF=
							#N/A	#VALUE!		2	WOIFS= PubMedIF=
							#N/A	#VALUE!		2	WOIFS= PubMedIF=
							#N/A	#VALUE!		2	WOIFS= PubMedIF=
							#N/A	#VALUE!		2	WOIFS= PubMedIF=
							#N/A	#VALUE!		2	WOIFS= PubMedIF=
							#N/A	#VALUE!		2	WOIFS= PubMedIF=
							#N/A	#VALUE!		2	WOIFS= PubMedIF=
							#N/A	#VALUE!		2	WOIFS= PubMedIF=
							#N/A	#VALUE!		2	WOIFS= PubMedIF=
							#N/A	#VALUE!		2	WOIFS= PubMedIF=
							#N/A	#VALUE!		2	WOIFS= PubMedIF=
							#N/A	#VALUE!		2	WOIFS= PubMedIF=
							#N/A	#VALUE!		2	WOIFS= PubMedIF=
							#N/A	#VALUE!		2	WOIFS= PubMedIF=
							#N/A	#VALUE!		2	WOIFS= PubMedIF=
							#N/A	#VALUE!		2	WOIFS= PubMedIF=
							#N/A	#VALUE!		2	WOIFS= PubMedIF=
							#N/A	#VALUE!		2	WOIFS= PubMedIF=
							#N/A	#VALUE!		2	WOIFS= PubMedIF=
							#N/A	#VALUE!		2	WOIFS= PubMedIF=
							#N/A	#VALUE!		2	WOIFS= PubMedIF=
							#N/A	#VALUE!		2	WOIFS= PubMedIF=
							#N/A	#VALUE!		2	WOIFS= PubMedIF=
							#N/A	#VALUE!		2	WOIFS= PubMedIF=
							#N/A	#VALUE!		2	WOIFS= PubMedIF=
							#N/A	#VALUE!		2	WOIFS= PubMedIF=
							#N/A	#VALUE!		2	WOIFS= PubMedIF=
							#N/A	#VALUE!		2	WOIFS= PubMedIF=
							#N/A	#VALUE!		2	WOIFS= PubMedIF=
							#N/A	#VALUE!		2	WOIFS= PubMedIF=
							#N/A	#VALUE!		2	WOIFS= PubMedIF=
							#N/A	#VALUE!		2	WOIFS= PubMedIF=
							#N/A	#VALUE!		2	WOIFS= PubMedIF=
							#N/A	#VALUE!		2	WOIFS= PubMedIF=
							#N/A	#VALUE!		2	WOIFS= PubMedIF=
							#N/A	#VALUE!		2	WOIFS= PubMedIF=
							#N/A	#VALUE!		2	WOIFS= PubMedIF=
							#N/A	#VALUE!		2	WOIFS= PubMedIF=
							#N/A	#VALUE!		2	WOIFS= PubMedIF=
							#N/A	#VALUE!		2	WOIFS= PubMedIF=
							#N/A	#VALUE!		2	WOIFS= PubMedIF=
							#N/A	#VALUE!		2	WOIFS= PubMedIF=
							#N/A	#VALUE!		2	WOIFS= PubMedIF=
							#N/A	#VALUE!		2	WOIFS= PubMedIF=
							#N/A	#VALUE!		2	WOIFS= PubMedIF=
							#N/A	#VALUE!		2	WOIFS= PubMedIF=
							#N/A	#VALUE!		2	WOIFS= PubMedIF=
							#N/A	#VALUE!		2	WOIFS= PubMedIF=
							#N/A	#VALUE!		2	WOIFS= PubMedIF=
							#N/A	#VALUE!		2	WOIFS= PubMedIF=
							#N/A	#VALUE!		2	WOIFS= PubMedIF=
							#N/A	#VALUE!		2	WOIFS= PubMedIF=
							#N/A	#VALUE!		2	WOIFS= PubMedIF=
							#N/A	#VALUE!		2	WOIFS= PubMedIF=
							#N/A	#VALUE!		2	WOIFS= PubMedIF=
							#N/A	#VALUE!		2	WOIFS= PubMedIF=
							#N/A	#VALUE!		2	WOIFS= PubMedIF=
							#N/A	#VALUE!		2	WOIFS= PubMedIF=
							#N/A	#VALUE!		2	WOIFS= PubMedIF=
							#N/A	#VALUE!		2	WOIFS= PubMedIF=
							#N/A	#VALUE!		2	WOIFS= PubMedIF=
							#N/A	#VALUE!		2	WOIFS= PubMedIF=
							#N/A	#VALUE!		2	WOIFS= PubMedIF=
							#N/A	#VALUE!		2	WOIFS= PubMedIF=
							#N/A	#VALUE!		2	WOIFS= PubMedIF=
							#N/A	#VALUE!		2	WOIFS= PubMedIF=
							#N/A	#VALUE!		2	WOIFS= PubMedIF=
							#N/A	#VALUE!		2	WOIFS= PubMedIF=
							#N/A	#VALUE!		2	WOIFS= PubMedIF=
							#N/A	#VALUE!		2	WOIFS= PubMedIF=
							#N/A	#VALUE!		2	WOIFS= PubMedIF=
							#N/A	#VALUE!		2	WOIFS= PubMedIF=
							#N/A	#VALUE!		2	WOIFS= PubMedIF=
							#N/A	#VALUE!		2	WOIFS= PubMedIF=
							#N/A	#VALUE!		2	WOIFS= PubMedIF=
							#N/A	#VALUE!		2	WOIFS= PubMedIF=
							#N/A	#VALUE!		2	WOIFS= PubMedIF=
							#N/A	#VALUE!		2	WOIFS= PubMedIF=
							#N/A	#VALUE!		2	WOIFS= PubMedIF=
							#N/A	#VALUE!		2	WOIFS= PubMedIF=
							#N/A	#VALUE!		2	WOIFS= PubMedIF=
							#N/A	#VALUE!		2	WOIFS= PubMedIF=
							#N/A	#VALUE!		2	WOIFS= PubMedIF=
							#N/A	#VALUE!		2	WOIFS= PubMedIF=
							#N/A	#VALUE!		2	WOIFS= PubMedIF=
							#N/A	#VALUE!		2	WOIFS= PubMedIF=
							#N/A	#VALUE!		2	WOIFS= PubMedIF=
							#N/A	#VALUE!		2	WOIFS= PubMedIF=
							#N/A	#VALUE!		2	WOIFS= PubMedIF=
							#N/A	#VALUE!		2	WOIFS= PubMedIF=
							#N/A	#VALUE!		2	WOIFS= PubMedIF=
							#N/A	#VALUE!		2	WOIFS= PubMedIF=
							#N/A	#VALUE!		2	WOIFS= PubMedIF=
							#N/A	#VALUE!		2	WOIFS= PubMedIF=
							#N/A	#VALUE!		2	WOIFS= PubMedIF=
							#N/A	#VALUE!		2	WOIFS= PubMedIF=
							#N/A	#VALUE!		2	WOIFS= PubMedIF=
							#N/A	#VALUE!		2	WOIFS= PubMedIF=
							#N/A	#VALUE!		2	WOIFS= PubMedIF=
							#N/A	#VALUE!		2	WOIFS= PubMedIF=
							#N/A	#VALUE!		2	WOIFS= PubMedIF=
							#N/A	#VALUE!		2	WOIFS= PubMedIF=
							#N/A	#VALUE!		2	WOIFS= PubMedIF=
							#N/A	#VALUE!		2	WOIFS= PubMedIF=
							#N/A	#VALUE!		2	WOIFS= PubMedIF=
							#N/A	#VALUE!		2	WOIFS= PubMedIF=
							#N/A	#VALUE!		2	WOIFS= PubMedIF=
							#N/A	#VALUE!		2	WOIFS= PubMedIF=
							#N/A	#VALUE!		2	WOIFS= PubMedIF=
							#N/A	#VALUE!		2	WOIFS= PubMedIF=
							#N/A	#VALUE!		2	WOIFS= PubMedIF=
							#N/A	#VALUE!		2	WOIFS= PubMedIF=
							#N/A	#VALUE!		2	WOIFS= PubMedIF=
							#N/A	#VALUE!		2	WOIFS= PubMedIF=
							#N/A	#VALUE!		2	WOIFS= PubMedIF=
							#N/A	#VALUE!		2	WOIFS= PubMedIF=
							#N/A	#VALUE!		2	WOIFS= PubMedIF=
							#N/A	#VALUE!		2	WOIFS= PubMedIF=
							#N/A	#VALUE!		2	WOIFS= PubMedIF=
							#N/A	#VALUE!		2	WOIFS= PubMedIF=
							#N/A	#VALUE!		2	WOIFS= PubMedIF=
							#N/A	#VALUE!		2	WOIFS= PubMedIF=
							#N/A	#VALUE!		2	WOIFS= PubMedIF=
							#N/A	#VALUE!		2	WOIFS= PubMedIF=
							#N/A	#VALUE!		2	WOIFS= PubMedIF=
							#N/A	#VALUE!		2	WOIFS= PubMedIF=
							#N/A	#VALUE!		2	WOIFS= PubMedIF=
							#N/A	#VALUE!		2	WOIFS= PubMedIF=
							#N/A	#VALUE!		2	WOIFS= PubMedIF=
							#N/A	#VALUE!		2	WOIFS= PubMedIF=
							#N/A	#VALUE!		2	WOIFS= PubMedIF=
							#N/A	#VALUE!		2	WOIFS= PubMedIF=
							#N/A	#VALUE!		2	WOIFS= PubMedIF=
							#N/A	#VALUE!		2	WOIFS= PubMedIF=
							#N/A	#VALUE!		2	WOIFS= PubMedIF=
							#N/A	#VALUE!		2	WOIFS= PubMedIF=
							#N/A	#VALUE!		2	WOIFS= PubMedIF=
							#N/A	#VALUE!		2	WOIFS= PubMedIF=
							#N/A	#VALUE!		2	WOIFS= PubMedIF=
							#N/A	#VALUE!		2	WOIFS= PubMedIF=
							#N/A	#VALUE!		2	WOIFS= PubMedIF=
							#N/A	#VALUE!		2	WOIFS= PubMedIF=
							#N/A	#VALUE!		2	WOIFS= PubMedIF=
							#N/A	#VALUE!		2	WOIFS= PubMedIF=
							#N/A	#VALUE!		2	WOIFS= PubMedIF=
							#N/A	#VALUE!		2	WOIFS= PubMedIF=
							#N/A	#VALUE!		2	WOIFS= PubMedIF=
							#N/A	#VALUE!		2	WOIFS= PubMedIF=
							#N/A	#VALUE!		2	WOIFS= PubMedIF=
							#N/A	#VALUE!		2	WOIFS= PubMedIF=
							#N/A	#VALUE!		2	WOIFS= PubMedIF=
							#N/A	#VALUE!		2	WOIFS= PubMedIF=
							#N/A	#VALUE!		2	WOIFS= PubMedIF=
							#N/A	#VALUE!		2	WOIFS= PubMedIF=
							#N/A	#VALUE!		2	WOIFS= PubMedIF=
							#N/A	#VALUE!		2	WOIFS= PubMedIF=
							#N/A	#VALUE!		2	WOIFS= PubMedIF=
							#N/A	#VALUE!		2	WOIFS= PubMedIF=
							#N/A	#VALUE!		2	WOIFS= PubMedIF=
							#N/A	#VALUE!		2	WOIFS= PubMedIF=
							#N/A	#VALUE!		2	WOIFS= PubMedIF=
							#N/A	#VALUE!		2	WOIFS= PubMedIF=
							#N/A	#VALUE!		2	WOIFS= PubMedIF=
							#N/A	#VALUE!		2	WOIFS= PubMedIF=
							#N/A	#VALUE!		2	WOIFS= PubMedIF=
							#N/A	#VALUE!		2	WOIFS= PubMedIF=
							#N/A	#VALUE!		2	WOIFS= PubMedIF=
							#N/A	#VALUE!		2	WOIFS= PubMedIF=
							#N/A	#VALUE!		2	WOIFS= PubMedIF=
							#N/A	#VALUE!		2	WOIFS= PubMedIF=
							#N/A	#VALUE!		2	WOIFS= PubMedIF=
							#N/A	#VALUE!		2	WOIFS= PubMedIF=
							#N/A	#VALUE!		2	WOIFS= PubMedIF=
							#N/A	#VALUE!		2	WOIFS= PubMedIF=
							#N/A	#VALUE!		2	WOIFS= PubMedIF=
							#N/A	#VALUE!		2	WOIFS= PubMedIF=
							#N/A	#VALUE!		2	WOIFS= PubMedIF=
							#N/A	#VALUE!		2	WOIFS= PubMedIF=
							#N/A	#VALUE!		2	WOIFS= PubMedIF=
							#N/A	#VALUE!		2	WOIFS= PubMedIF=
							#N/A	#VALUE!		2	WOIFS= PubMedIF=
							#N/A	#VALUE!		2	WOIFS= PubMedIF=
							#N/A	#VALUE!		2	WOIFS= PubMedIF=
							#N/A	#VALUE!		2	WOIFS= PubMedIF=
							#N/A	#VALUE!		2	WOIFS= PubMedIF=
							#N/A	#VALUE!		2	WOIFS= PubMedIF=
							#N/A	#VALUE!		2	WOIFS= PubMedIF=
							#N/A	#VALUE!		2	WOIFS= PubMedIF=
							#N/A	#VALUE!		2	WOIFS= PubMedIF=
							#N/A	#VALUE!		2	WOIFS= PubMedIF=
							#N/A	#VALUE!		2	WOIFS= PubMedIF=
							#N/A	#VALUE!		2	WOIFS= PubMedIF=
							#N/A	#VALUE!		2	WOIFS= PubMedIF=
							#N/A	#VALUE!		2	WOIFS= PubMedIF=
							#N/A	#VALUE!		2	WOIFS= PubMedIF=
							#N/A	#VALUE!		2	WOIFS= PubMedIF=
							#N/A	#VALUE!		2	WOIFS= PubMedIF=
							#N/A	#VALUE!		2	WOIFS= PubMedIF=
							#N/A	#VALUE!		2	WOIFS= PubMedIF=
							#N/A	#VALUE!		2	WOIFS= PubMedIF=
							#N/A	#VALUE!		2	WOIFS= PubMedIF=
							#N/A	#VALUE!		2	WOIFS= PubMedIF=
							#N/A	#VALUE!		2	WOIFS= PubMedIF=
							#N/A	#VALUE!		2	WOIFS= PubMedIF=
							#N/A	#VALUE!		2	WOIFS= PubMedIF=
							#N/A	#VALUE!		2	WOIFS= PubMedIF=
							#N/A	#VALUE!		2	WOIFS= PubMedIF=
							#N/A	#VALUE!		2	WOIFS= PubMedIF=
							#N/A	#VALUE!		2	WOIFS= PubMedIF=
							#N/A	#VALUE!		2	WOIFS= PubMedIF=
							#N/A	#VALUE!		2	WOIFS= PubMedIF=
							#N/A	#VALUE!		2	WOIFS= PubMedIF=
							#N/A	#VALUE!		2	WOIFS= PubMedIF=
							#N/A	#VALUE!		2	WOIFS= PubMedIF=
							#N/A	#VALUE!		2	WOIFS= PubMedIF=
							#N/A	#VALUE!		2	WOIFS= PubMedIF=
							#N/A	#VALUE!		2	WOIFS= PubMedIF=
							#N/A	#VALUE!		2	WOIFS= PubMedIF=
							#N/A	#VALUE!		2	WOIFS= PubMedIF=
							#N/A	#VALUE!		2	WOIFS= PubMedIF=
							#N/A	#VALUE!		2	WOIFS= PubMedIF=
							#N/A	#VALUE!		2	WOIFS= PubMedIF=
							#N/A	#VALUE!		2	WOIFS= PubMedIF=
							#N/A	#VALUE!		2	WOIFS= PubMedIF=
							#N/A	#VALUE!		2	WOIFS= PubMedIF=
							#N/A	#VALUE!		2	WOIFS= PubMedIF=
							#N/A	#VALUE!		2	WOIFS= PubMedIF=
							#N/A	#VALUE!		2	WOIFS= PubMedIF=
							#N/A	#VALUE!		2	WOIFS= PubMedIF=
							#N/A	#VALUE!		2	WOIFS= PubMedIF=
							#N/A	#VALUE!		2	WOIFS= PubMedIF=
							#N/A	#VALUE!		2	WOIFS= PubMedIF=
							#N/A	#VALUE!		2	WOIFS= PubMedIF=
							#N/A	#VALUE!		2	WOIFS= PubMedIF=
							#N/A	#VALUE!		2	WOIFS= PubMedIF=
							#N/A	#VALUE!		2	WOIFS= PubMedIF=
							#N/A	#VALUE!		2	WOIFS= PubMedIF=
							#N/A	#VALUE!		2	WOIFS= PubMedIF=
							#N/A	#VALUE!		2	WOIFS= PubMedIF=
							#N/A	#VALUE!		2	WOIFS= PubMedIF=
							#N/A	#VALUE!		2	WOIFS= PubMedIF=
							#N/A	#VALUE!		2	WOIFS= PubMedIF=
							#N/A	#VALUE!		2	WOIFS= PubMedIF=
							#N/A	#VALUE!		2	WOIFS= PubMedIF=
							#N/A	#VALUE!		2	WOIFS= PubMedIF=
							#N/A	#VALUE!		2	WOIFS= PubMedIF=
							#N/A	#VALUE!		2	WOIFS= PubMedIF=
							#N/A	#VALUE!		2	WOIFS= PubMedIF=
							#N/A	#VALUE!		2	WOIFS= PubMedIF=
							#N/A	#VALUE!		2	WOIFS= PubMedIF=
							#N/A	#VALUE!		2	WOIFS= PubMedIF=
							#N/A	#VALUE!		2	WOIFS= PubMedIF=
							#N/A	#VALUE!		2	WOIFS= PubMedIF=
							#N/A	#VALUE!		2	WOIFS= PubMedIF=
							#N/A	#VALUE!		2	WOIFS= PubMedIF=
							#N/A	#VALUE!		2	WOIFS= PubMedIF=
							#N/A	#VALUE!		2	WOIFS= PubMedIF=
							#N/A	#VALUE!		2	WOIFS= PubMedIF=
							#N/A	#VALUE!		2	WOIFS= PubMedIF=
							#N/A	#VALUE!		2	WOIFS= PubMedIF=
							#N/A	#VALUE!		2	WOIFS= PubMedIF=
							#N/A	#VALUE!		2	WOIFS= PubMedIF=
							#N/A	#VALUE!		2	WOIFS= PubMedIF=
							#N/A	#VALUE!		2	WOIFS= PubMedIF=
							#N/A	#VALUE!		2	WOIFS= PubMedIF=
							#N/A	#VALUE!		2	WOIFS= PubMedIF=
							#N/A	#VALUE!		2	WOIFS= PubMedIF=
							#N/A	#VALUE!		2	WOIFS= PubMedIF=
							#N/A	#VALUE!		2	WOIFS= PubMedIF=
							#N/A	#VALUE!		2	WOIFS= PubMedIF=
							#N/A	#VALUE!		2	WOIFS= PubMedIF=
							#N/A	#VALUE!		2	WOIFS= PubMedIF=
							#N/A	#VALUE!		2	WOIFS= PubMedIF=
							#N/A	#VALUE!		2	WOIFS= PubMedIF=
							#N/A	#VALUE!		2	WOIFS= PubMedIF=
							#N/A	#VALUE!		2	WOIFS= PubMedIF=
							#N/A	#VALUE!		2	WOIFS= PubMedIF=
							#N/A	#VALUE!		2	WOIFS= PubMedIF=
							#N/A	#VALUE!		2	WOIFS= PubMedIF=
							#N/A	#VALUE!		2	WOIFS= PubMedIF=
							#N/A	#VALUE!		2	WOIFS= PubMedIF=
							#N/A	#VALUE!		2	WOIFS= PubMedIF=
							#N/A	#VALUE!		2	WOIFS= PubMedIF=
							#N/A	#VALUE!		2	WOIFS= PubMedIF=
							#N/A	#VALUE!		2	WOIFS= PubMedIF=
							#N/A	#VALUE!		2	WOIFS= PubMedIF=
							#N/A	#VALUE!		2	WOIFS= PubMedIF=
							#N/A	#VALUE!		2	WOIFS= PubMedIF=
							#N/A	#VALUE!		2	WOIFS= PubMedIF=
							#N/A	#VALUE!		2	WOIFS= PubMedIF=
							#N/A	#VALUE!		2	WOIFS= PubMedIF=
							#N/A	#VALUE!		2	WOIFS= PubMedIF=
							#N/A	#VALUE!		2	WOIFS= PubMedIF=
							#N/A	#VALUE!		2	WOIFS= PubMedIF=
							#N/A	#VALUE!		2	WOIFS= PubMedIF=
							#N/A	#VALUE!		2	WOIFS= PubMedIF=
							#N/A	#VALUE!		2	WOIFS= PubMedIF=
							#N/A	#VALUE!		2	WOIFS= PubMedIF=
							#N/A	#VALUE!		2	WOIFS= PubMedIF=
							#N/A	#VALUE!		2	WOIFS= PubMedIF=
							#N/A	#VALUE!		2	WOIFS= PubMedIF=
							#N/A	#VALUE!		2	WOIFS= PubMedIF=
							#N/A	#VALUE!		2	WOIFS= PubMedIF=
							#N/A	#VALUE!		2	WOIFS= PubMedIF=
							#N/A	#VALUE!		2	WOIFS= PubMedIF=
							#N/A	#VALUE!		2	WOIFS= PubMedIF=
							#N/A	#VALUE!		2	WOIFS= PubMedIF=
							#N/A	#VALUE!		2	WOIFS= PubMedIF=
							#N/A	#VALUE!		2	WOIFS= PubMedIF=
							#N/A	#VALUE!		2	WOIFS= PubMedIF=
							#N/A	#VALUE!		2	WOIFS= PubMedIF=
							#N/A	#VALUE!		2	WOIFS= PubMedIF=
							#N/A	#VALUE!		2	WOIFS= PubMedIF=
							#N/A	#VALUE!		2	WOIFS= PubMedIF=
							#N/A	#VALUE!		2	WOIFS= PubMedIF=
							#N/A	#VALUE!		2	WOIFS= PubMedIF=
							#N/A	#VALUE!		2	WOIFS= PubMedIF=
							#N/A	#VALUE!		2	WOIFS= PubMedIF=
							#N/A	#VALUE!		2	WOIFS= PubMedIF=
							#N/A	#VALUE!		2	WOIFS= PubMedIF=
							#N/A	#VALUE!		2	WOIFS= PubMedIF=
							#N/A	#VALUE!		2	WOIFS= PubMedIF=
							#N/A	#VALUE!		2	WOIFS= PubMedIF=
							#N/A	#VALUE!		2	WOIFS= PubMedIF=
							#N/A	#VALUE!		2	WOIFS= PubMedIF=
							#N/A	#VALUE!		2	WOIFS= PubMedIF=
							#N/A	#VALUE!		2	WOIFS= PubMedIF=
							#N/A	#VALUE!		2	WOIFS= PubMedIF=
							#N/A	#VALUE!		2	WOIFS= PubMedIF=
							#N/A	#VALUE!		2	WOIFS= PubMedIF=
							#N/A	#VALUE!		2	WOIFS= PubMedIF=
							#N/A	#VALUE!		2	WOIFS= PubMedIF=
							#N/A	#VALUE!		2	WOIFS= PubMedIF=
							#N/A	#VALUE!		2	WOIFS= PubMedIF=
							#N/A	#VALUE!		2	WOIFS= PubMedIF=
							#N/A	#VALUE!		2	WOIFS= PubMedIF=
							#N/A	#VALUE!		2	WOIFS= PubMedIF=
							#N/A	#VALUE!		2	WOIFS= PubMedIF=
							#N/A	#VALUE!		2	WOIFS= PubMedIF=
							#N/A	#VALUE!		2	WOIFS= PubMedIF=
							#N/A	#VALUE!		2	WOIFS= PubMedIF=
							#N/A	#VALUE!		2	WOIFS= PubMedIF=
							#N/A	#VALUE!		2	WOIFS= PubMedIF=
							#N/A	#VALUE!		2	WOIFS= PubMedIF=
							#N/A	#VALUE!		2	WOIFS= PubMedIF=
							#N/A	#VALUE!		2	WOIFS= PubMedIF=
							#N/A	#VALUE!		2	WOIFS= PubMedIF=
							#N/A	#VALUE!		2	WOIFS= PubMedIF=
							#N/A	#VALUE!		2	WOIFS= PubMedIF=
							#N/A	#VALUE!		2	WOIFS= PubMedIF=
							#N/A	#VALUE!		2	WOIFS= PubMedIF=
							#N/A	#VALUE!		2	WOIFS= PubMedIF=
							#N/A	#VALUE!		2	WOIFS= PubMedIF=
							#N/A	#VALUE!		2	WOIFS= PubMedIF=
							#N/A	#VALUE!		2	WOIFS= PubMedIF=
							#N/A	#VALUE!		2	WOIFS= PubMedIF=
							#N/A	#VALUE!		2	WOIFS= PubMedIF=
							#N/A	#VALUE!		2	WOIFS= PubMedIF=
							#N/A	#VALUE!		2	WOIFS= PubMedIF=
							#N/A	#VALUE!		2	WOIFS= PubMedIF=
							#N/A	#VALUE!		2	WOIFS= PubMedIF=
							#N/A	#VALUE!		2	WOIFS= PubMedIF=
							#N/A	#VALUE!		2	WOIFS= PubMedIF=
							#N/A	#VALUE!		2	WOIFS= PubMedIF=
							#N/A	#VALUE!		2	WOIFS= PubMedIF=
							#N/A	#VALUE!		2	WOIFS= PubMedIF=
							#N/A	#VALUE!		2	WOIFS= PubMedIF=
							#N/A	#VALUE!		2	WOIFS= PubMedIF=
							#N/A	#VALUE!		2	WOIFS= PubMedIF=
							#N/A	#VALUE!		2	WOIFS= PubMedIF=
							#N/A	#VALUE!		2	WOIFS= PubMedIF=
							#N/A	#VALUE!		2	WOIFS= PubMedIF=
							#N/A	#VALUE!		2	WOIFS= PubMedIF=
							#N/A	#VALUE!		2	WOIFS= PubMedIF=
							#N/A	#VALUE!		2	WOIFS= PubMedIF=
							#N/A	#VALUE!		2	WOIFS= PubMedIF=
							#N/A	#VALUE!		2	WOIFS= PubMedIF=
							#N/A	#VALUE!		2	WOIFS= PubMedIF=
							#N/A	#VALUE!		2	WOIFS= PubMedIF=
							#N/A	#VALUE!		2	WOIFS= PubMedIF=
							#N/A	#VALUE!		2	WOIFS= PubMedIF=
							#N/A	#VALUE!		2	WOIFS= PubMedIF=
							#N/A	#VALUE!		2	WOIFS= PubMedIF=
							#N/A	#VALUE!		2	WOIFS= PubMedIF=
							#N/A	#VALUE!		2	WOIFS= PubMedIF=
							#N/A	#VALUE!		2	WOIFS= PubMedIF=
							#N/A	#VALUE!		2	WOIFS= PubMedIF=
							#N/A	#VALUE!		2	WOIFS= PubMedIF=
							#N/A	#VALUE!		2	WOIFS= PubMedIF=
							#N/A	#VALUE!		2	WOIFS= PubMedIF=
							#N/A	#VALUE!		2	WOIFS= PubMedIF=
							#N/A	#VALUE!		2	WOIFS= PubMedIF=
							#N/A	#VALUE!		2	WOIFS= PubMedIF=
							#N/A	#VALUE!		2	WOIFS= PubMedIF=
							#N/A	#VALUE!		2	WOIFS= PubMedIF=
							#N/A	#VALUE!		2	WOIFS= PubMedIF=
							#N/A	#VALUE!		2	WOIFS= PubMedIF=
							#N/A	#VALUE!		2	WOIFS= PubMedIF=
							#N/A	#VALUE!		2	WOIFS= PubMedIF=
							#N/A	#VALUE!		2	WOIFS= PubMedIF=
							#N/A	#VALUE!		2	WOIFS= PubMedIF=
							#N/A	#VALUE!		2	WOIFS= PubMedIF=
							#N/A	#VALUE!		2	WOIFS= PubMedIF=
							#N/A	#VALUE!		2	WOIFS= PubMedIF=
							#N/A	#VALUE!		2	WOIFS= PubMedIF=
							#N/A	#VALUE!		2	WOIFS= PubMedIF=
							#N/A	#VALUE!		2	WOIFS= PubMedIF=
							#N/A	#VALUE!		2	WOIFS= PubMedIF=
							#N/A	#VALUE!		2	WOIFS= PubMedIF=
							#N/A	#VALUE!		2	WOIFS= PubMedIF=
							#N/A	#VALUE!		2	WOIFS= PubMedIF=
							#N/A	#VALUE!		2	WOIFS= PubMedIF=
							#N/A	#VALUE!		2	WOIFS= PubMedIF=
							#N/A	#VALUE!		2	WOIFS= PubMedIF=
							#N/A	#VALUE!		2	WOIFS= PubMedIF=
							#N/A	#VALUE!		2	WOIFS= PubMedIF=
							#N/A	#VALUE!		2	WOIFS= PubMedIF=
							#N/A	#VALUE!		2	WOIFS= PubMedIF=
							#N/A	#VALUE!		2	WOIFS= PubMedIF=
							#N/A	#VALUE!		2	WOIFS= PubMedIF=
							#N/A	#VALUE!		2	WOIFS= PubMedIF=
							#N/A	#VALUE!		2	WOIFS= PubMedIF=
							#N/A	#VALUE!		2	WOIFS= PubMedIF=
							#N/A	#VALUE!		2	WOIFS= PubMedIF=
							#N/A	#VALUE!		2	WOIFS= PubMedIF=
							#N/A	#VALUE!		2	WOIFS= PubMedIF=
							#N/A	#VALUE!		2	WOIFS= PubMedIF=
							#N/A	#VALUE!		2	WOIFS= PubMedIF=
							#N/A	#VALUE!		2	WOIFS= PubMedIF=
							#N/A	#VALUE!		2	WOIFS= PubMedIF=
							#N/A	#VALUE!		2	WOIFS= PubMedIF=
							#N/A	#VALUE!		2	WOIFS= PubMedIF=
							#N/A	#VALUE!		2	WOIFS= PubMedIF=
							#N/A	#VALUE!		2	WOIFS= PubMedIF=
							#N/A	#VALUE!		2	WOIFS= PubMedIF=
							#N/A	#VALUE!		2	WOIFS= PubMedIF=
							#N/A	#VALUE!		2	WOIFS= PubMedIF=
							#N/A	#VALUE!		2	WOIFS= PubMedIF=
							#N/A	#VALUE!		2	WOIFS= PubMedIF=
							#N/A	#VALUE!		2	WOIFS= PubMedIF=
							#N/A	#VALUE!		2	WOIFS= PubMedIF=
							#N/A	#VALUE!		2	WOIFS= PubMedIF=
							#N/A	#VALUE!		2	WOIFS= PubMedIF=
							#N/A	#VALUE!		2	WOIFS= PubMedIF=
							#N/A	#VALUE!		2	WOIFS= PubMedIF=
							#N/A	#VALUE!		2	WOIFS= PubMedIF=
							#N/A	#VALUE!		2	WOIFS= PubMedIF=
							#N/A	#VALUE!		2	WOIFS= PubMedIF=
							#N/A	#VALUE!		2	WOIFS= PubMedIF=
							#N/A	#VALUE!		2	WOIFS= PubMedIF=
							#N/A	#VALUE!		2	WOIFS= PubMedIF=
							#N/A	#VALUE!		2	WOIFS= PubMedIF=
							#N/A	#VALUE!		2	WOIFS= PubMedIF=
							#N/A	#VALUE!		2	WOIFS= PubMedIF=
							#N/A	#VALUE!		2	WOIFS= PubMedIF=
							#N/A	#VALUE!		2	WOIFS= PubMedIF=
							#N/A	#VALUE!		2	WOIFS= PubMedIF=
							#N/A	#VALUE!		2	WOIFS= PubMedIF=
							#N/A	#VALUE!		2	WOIFS= PubMedIF=
							#N/A	#VALUE!		2	WOIFS= PubMedIF=
							#N/A	#VALUE!		2	WOIFS= PubMedIF=
							#N/A	#VALUE!		2	WOIFS= PubMedIF=
							#N/A	#VALUE!		2	WOIFS= PubMedIF=
							#N/A	#VALUE!		2	WOIFS= PubMedIF=
							#N/A	#VALUE!		2	WOIFS= PubMedIF=
							#N/A	#VALUE!		2	WOIFS= PubMedIF=
							#N/A	#VALUE!		2	WOIFS= PubMedIF=
							#N/A	#VALUE!		2	WOIFS= PubMedIF=
							#N/A	#VALUE!		2	WOIFS= PubMedIF=
							#N/A	#VALUE!		2	WOIFS= PubMedIF=
							#N/A	#VALUE!		2	WOIFS= PubMedIF=
							#N/A	#VALUE!		2	WOIFS= PubMedIF=
							#N/A	#VALUE!		2	WOIFS= PubMedIF=
							#N/A	#VALUE!		2	WOIFS= PubMedIF=
							#N/A	#VALUE!		2	WOIFS= PubMedIF=
							#N/A	#VALUE!		2	WOIFS= PubMedIF=
							#N/A	#VALUE!		2	WOIFS= PubMedIF=
							#N/A	#VALUE!		2	WOIFS= PubMedIF=
							#N/A	#VALUE!		2	WOIFS= PubMedIF=
							#N/A	#VALUE!		2	WOIFS= PubMedIF=
							#N/A	#VALUE!		2	WOIFS= PubMedIF=
							#N/A	#VALUE!		2	WOIFS= PubMedIF=
							#N/A	#VALUE!		2	WOIFS= PubMedIF=
							#N/A	#VALUE!		2	WOIFS= PubMedIF=
							#N/A	#VALUE!		2	WOIFS= PubMedIF=
							#N/A	#VALUE!		2	WOIFS= PubMedIF=
							#N/A	#VALUE!		2	WOIFS= PubMedIF=
							#N/A	#VALUE!		2	WOIFS= PubMedIF=
							#N/A	#VALUE!		2	WOIFS= PubMedIF=
							#N/A	#VALUE!		2	WOIFS= PubMedIF=
							#N/A	#VALUE!		2	WOIFS= PubMedIF=
							#N/A	#VALUE!		2	WOIFS= PubMedIF=
							#N/A	#VALUE!		2	WOIFS= PubMedIF=
							#N/A	#VALUE!		2	WOIFS= PubMedIF=
							#N/A	#VALUE!		2	WOIFS= PubMedIF=
							#N/A	#VALUE!		2	WOIFS= PubMedIF=
							#N/A	#VALUE!		2	WOIFS= PubMedIF=
							#N/A	#VALUE!		2	WOIFS= PubMedIF=
							#N/A	#VALUE!		2	WOIFS= PubMedIF=
							#N/A	#VALUE!		2	WOIFS= PubMedIF=
							#N/A	#VALUE!		2	WOIFS= PubMedIF=
							#N/A	#VALUE!		2	WOIFS= PubMedIF=
							#N/A	#VALUE!		2	WOIFS= PubMedIF=
							#N/A	#VALUE!		2	WOIFS= PubMedIF=
							#N/A	#VALUE!		2	WOIFS= PubMedIF=
							#N/A	#VALUE!		2	WOIFS= PubMedIF=
							#N/A	#VALUE!		2	WOIFS= PubMedIF=
							#N/A	#VALUE!		2	WOIFS= PubMedIF=
							#N/A	#VALUE!		2	WOIFS= PubMedIF=
							#N/A	#VALUE!		2	WOIFS= PubMedIF=
							#N/A	#VALUE!		2	WOIFS= PubMedIF=
							#N/A	#VALUE!		2	WOIFS= PubMedIF=
							#N/A	#VALUE!		2	WOIFS= PubMedIF=
							#N/A	#VALUE!		2	WOIFS= PubMedIF=
							#N/A	#VALUE!		2	WOIFS= PubMedIF=
							#N/A	#VALUE!		2	WOIFS= PubMedIF=
							#N/A	#VALUE!		2	WOIFS= PubMedIF=
							#N/A	#VALUE!		2	WOIFS= PubMedIF=
							#N/A	#VALUE!		2	WOIFS= PubMedIF=
							#N/A	#VALUE!		2	WOIFS= PubMedIF=
							#N/A	#VALUE!		2	WOIFS= PubMedIF=
							#N/A	#VALUE!		2	WOIFS= PubMedIF=
							#N/A	#VALUE!		2	WOIFS= PubMedIF=
							#N/A	#VALUE!		2	WOIFS= PubMedIF=
							#N/A	#VALUE!		2	WOIFS= PubMedIF=
							#N/A	#VALUE!		2	WOIFS= PubMedIF=
							#N/A	#VALUE!		2	WOIFS= PubMedIF=
							#N/A	#VALUE!		2	WOIFS= PubMedIF=
							#N/A	#VALUE!		2	WOIFS= PubMedIF=
							#N/A	#VALUE!		2	WOIFS= PubMedIF=
							#N/A	#VALUE!		2	WOIFS= PubMedIF=
							#N/A	#VALUE!		2	WOIFS= PubMedIF=
							#N/A	#VALUE!		2	WOIFS= PubMedIF=
							#N/A	#VALUE!		2	WOIFS= PubMedIF=
							#N/A	#VALUE!		2	WOIFS= PubMedIF=
							#N/A	#VALUE!		2	WOIFS= PubMedIF=
							#N/A	#VALUE!		2	WOIFS= PubMedIF=
							#N/A	#VALUE!		2	WOIFS= PubMedIF=
							#N/A	#VALUE!		2	WOIFS= PubMedIF=
							#N/A	#VALUE!		2	WOIFS= PubMedIF=
							#N/A	#VALUE!		2	WOIFS= PubMedIF=
							#N/A	#VALUE!		2	WOIFS= PubMedIF=
							#N/A	#VALUE!		2	WOIFS= PubMedIF=
							#N/A	#VALUE!		2	WOIFS= PubMedIF=
							#N/A	#VALUE!		2	WOIFS= PubMedIF=
							#N/A	#VALUE!		2	WOIFS= PubMedIF=
							#N/A	#VALUE!		2	WOIFS= PubMedIF=
							#N/A	#VALUE!		2	WOIFS= PubMedIF=
							#N/A	#VALUE!		2	WOIFS= PubMedIF=
							#N/A	#VALUE!		2	WOIFS= PubMedIF=
							#N/A	#VALUE!		2	WOIFS= PubMedIF=
							#N/A	#VALUE!		2	WOIFS= PubMedIF=
							#N/A	#VALUE!		2	WOIFS= PubMedIF=
							#N/A	#VALUE!		2	WOIFS= PubMedIF=
							#N/A	#VALUE!		2	WOIFS= PubMedIF=
							#N/A	#VALUE!		2	WOIFS= PubMedIF=
							#N/A	#VALUE!		2	WOIFS= PubMedIF=
							#N/A	#VALUE!		2	WOIFS= PubMedIF=
							#N/A	#VALUE!		2	WOIFS= PubMedIF=
							#N/A	#VALUE!		2	WOIFS= PubMedIF=
							#N/A	#VALUE!		2	WOIFS= PubMedIF=
							#N/A	#VALUE!		2	WOIFS= PubMedIF=
							#N/A	#VALUE!		2	WOIFS= PubMedIF=
							#N/A	#VALUE!		2	WOIFS= PubMedIF=
							#N/A	#VALUE!		2	WOIFS= PubMedIF=
							#N/A	#VALUE!		2	WOIFS= PubMedIF=
							#N/A	#VALUE!		2	WOIFS= PubMedIF=
							#N/A	#VALUE!		2	WOIFS= PubMedIF=
							#N/A	#VALUE!		2	WOIFS= PubMedIF=
							#N/A	#VALUE!		2	WOIFS= PubMedIF=
							#N/A	#VALUE!		2	WOIFS= PubMedIF=
							#N/A	#VALUE!		2	WOIFS= PubMedIF=
							#N/A	#VALUE!		2	WOIFS= PubMedIF=
							#N/A	#VALUE!		2	WOIFS= PubMedIF=
							#N/A	#VALUE!		2	WOIFS= PubMedIF=
							#N/A	#VALUE!		2	WOIFS= PubMedIF=
							#N/A	#VALUE!		2	WOIFS= PubMedIF=
							#N/A	#VALUE!		2	WOIFS= PubMedIF=
							#N/A	#VALUE!		2	WOIFS= PubMedIF=
							#N/A	#VALUE!		2	WOIFS= PubMedIF=
							#N/A	#VALUE!		2	WOIFS= PubMedIF=
							#N/A	#VALUE!		2	WOIFS= PubMedIF=
							#N/A	#VALUE!		2	WOIFS= PubMedIF=
							#N/A	#VALUE!		2	WOIFS= PubMedIF=
							#N/A	#VALUE!		2	WOIFS= PubMedIF=
							#N/A	#VALUE!		2	WOIFS= PubMedIF=
							#N/A	#VALUE!		2	WOIFS= PubMedIF=
							#N/A	#VALUE!		2	WOIFS= PubMedIF=
							#N/A	#VALUE!		2	WOIFS= PubMedIF=
							#N/A	#VALUE!		2	WOIFS= PubMedIF=
							#N/A	#VALUE!		2	WOIFS= PubMedIF=
							#N/A	#VALUE!		2	WOIFS= PubMedIF=
							#N/A	#VALUE!		2	WOIFS= PubMedIF=
							#N/A	#VALUE!		2	WOIFS= PubMedIF=
							#N/A	#VALUE!		2	WOIFS= PubMedIF=
							#N/A	#VALUE!		2	WOIFS= PubMedIF=
							#N/A	#VALUE!		2	WOIFS= PubMedIF=
							#N/A	#VALUE!		2	WOIFS= PubMedIF=
							#N/A	#VALUE!		2	WOIFS= PubMedIF=
							#N/A	#VALUE!		2	WOIFS= PubMedIF=
							#N/A	#VALUE!		2	WOIFS= PubMedIF=
							#N/A	#VALUE!		2	WOIFS= PubMedIF=
							#N/A	#VALUE!		2	WOIFS= PubMedIF=
							#N/A	#VALUE!		2	WOIFS= PubMedIF=
							#N/A	#VALUE!		2	WOIFS= PubMedIF=
							#N/A	#VALUE!		2	WOIFS= PubMedIF=
							#N/A	#VALUE!		2	WOIFS= PubMedIF=
							#N/A	#VALUE!		2	WOIFS= PubMedIF=
							#N/A	#VALUE!		2	WOIFS= PubMedIF=
							#N/A	#VALUE!		2	WOIFS= PubMedIF=
							#N/A	#VALUE!		2	WOIFS= PubMedIF=
							#N/A	#VALUE!		2	WOIFS= PubMedIF=
							#N/A	#VALUE!		2	WOIFS= PubMedIF=
							#N/A	#VALUE!		2	WOIFS= PubMedIF=
							#N/A	#VALUE!		2	WOIFS= PubMedIF=
							#N/A	#VALUE!		2	WOIFS= PubMedIF=
							#N/A	#VALUE!		2	WOIFS= PubMedIF=
							#N/A	#VALUE!		2	WOIFS= PubMedIF=
							#N/A	#VALUE!		2	WOIFS= PubMedIF=
							#N/A	#VALUE!		2	WOIFS= PubMedIF=
							#N/A	#VALUE!		2	WOIFS= PubMedIF=
							#N/A	#VALUE!		2	WOIFS= PubMedIF=
							#N/A	#VALUE!		2	WOIFS= PubMedIF=
							#N/A	#VALUE!		2	WOIFS= PubMedIF=
							#N/A	#VALUE!		2	WOIFS= PubMedIF=
							#N/A	#VALUE!		2	WOIFS= PubMedIF=
							#N/A	#VALUE!		2	WOIFS= PubMedIF=
							#N/A	#VALUE!		2	WOIFS= PubMedIF=
							#N/A	#VALUE!		2	WOIFS= PubMedIF=
							#N/A	#VALUE!		2	WOIFS= PubMedIF=
							#N/A	#VALUE!		2	WOIFS= PubMedIF=
							#N/A	#VALUE!		2	WOIFS= PubMedIF=
							#N/A	#VALUE!		2	WOIFS= PubMedIF=
							#N/A	#VALUE!		2	WOIFS= PubMedIF=
							#N/A	#VALUE!		2	WOIFS= PubMedIF=
							#N/A	#VALUE!		2	WOIFS= PubMedIF=
							#N/A	#VALUE!		2	WOIFS= PubMedIF=
							#N/A	#VALUE!		2	WOIFS= PubMedIF=
							#N/A	#VALUE!		2	WOIFS= PubMedIF=
							#N/A	#VALUE!		2	WOIFS= PubMedIF=
							#N/A	#VALUE!		2	WOIFS= PubMedIF=
							#N/A	#VALUE!		2	WOIFS= PubMedIF=
							#N/A	#VALUE!		2	WOIFS= PubMedIF=
							#N/A	#VALUE!		2	WOIFS= PubMedIF=
							#N/A	#VALUE!		2	WOIFS= PubMedIF=
							#N/A	#VALUE!		2	WOIFS= PubMedIF=
							#N/A	#VALUE!		2	WOIFS= PubMedIF=
							#N/A	#VALUE!		2	WOIFS= PubMedIF=
							#N/A	#VALUE!		2	WOIFS= PubMedIF=
							#N/A	#VALUE!		2	WOIFS= PubMedIF=
							#N/A	#VALUE!		2	WOIFS= PubMedIF=
							#N/A	#VALUE!		2	WOIFS= PubMedIF=
							#N/A	#VALUE!		2	WOIFS= PubMedIF=
							#N/A	#VALUE!		2	WOIFS= PubMedIF=
							#N/A	#VALUE!		2	WOIFS= PubMedIF=
							#N/A	#VALUE!		2	WOIFS= PubMedIF=
							#N/A	#VALUE!		2	WOIFS= PubMedIF=
							#N/A	#VALUE!		2	WOIFS= PubMedIF=
							#N/A	#VALUE!		2	WOIFS= PubMedIF=
							#N/A	#VALUE!		2	WOIFS= PubMedIF=
							#N/A	#VALUE!		2	WOIFS= PubMedIF=
							#N/A	#VALUE!		2	WOIFS= PubMedIF=
							#N/A	#VALUE!		2	WOIFS= PubMedIF=
							#N/A	#VALUE!		2	WOIFS= PubMedIF=
							#N/A	#VALUE!		2	WOIFS= PubMedIF=
							#N/A	#VALUE!		2	WOIFS= PubMedIF=
							#N/A	#VALUE!		2	WOIFS= PubMedIF=
							#N/A	#VALUE!		2	WOIFS= PubMedIF=
							#N/A	#VALUE!		2	WOIFS= PubMedIF=
							#N/A	#VALUE!		2	WOIFS= PubMedIF=
							#N/A	#VALUE!		2	WOIFS= PubMedIF=
							#N/A	#VALUE!		2	WOIFS= PubMedIF=
							#N/A	#VALUE!		2	WOIFS= PubMedIF=
							#N/A	#VALUE!		2	WOIFS= PubMedIF=
							#N/A	#VALUE!		2	WOIFS= PubMedIF=
							#N/A	#VALUE!		2	WOIFS= PubMedIF=
							#N/A	#VALUE!		2	WOIFS= PubMedIF=
							#N/A	#VALUE!		2	WOIFS= PubMedIF=
							#N/A	#VALUE!		2	WOIFS= PubMedIF=
							#N/A	#VALUE!		2	WOIFS= PubMedIF=
							#N/A	#VALUE!		2	WOIFS= PubMedIF=
							#N/A	#VALUE!		2	WOIFS= PubMedIF=
							#N/A	#VALUE!		2	WOIFS= PubMedIF=
							#N/A	#VALUE!		2	WOIFS= PubMedIF=
							#N/A	#VALUE!		2	WOIFS= PubMedIF=
							#N/A	#VALUE!		2	WOIFS= PubMedIF=
							#N/A	#VALUE!		2	WOIFS= PubMedIF=
							#N/A	#VALUE!		2	WOIFS= PubMedIF=
							#N/A	#VALUE!		2	WOIFS= PubMedIF=
							#N/A	#VALUE!		2	WOIFS= PubMedIF=
							#N/A	#VALUE!		2	WOIFS= PubMedIF=
							#N/A	#VALUE!		2	WOIFS= PubMedIF=
							#N/A	#VALUE!		2	WOIFS= PubMedIF=
							#N/A	#VALUE!		2	WOIFS= PubMedIF=
							#N/A	#VALUE!		2	WOIFS= PubMedIF=
							#N/A	#VALUE!		2	WOIFS= PubMedIF=
							#N/A	#VALUE!		2	WOIFS= PubMedIF=
							#N/A	#VALUE!		2	WOIFS= PubMedIF=
							#N/A	#VALUE!		2	WOIFS= PubMedIF=
							#N/A	#VALUE!		2	WOIFS= PubMedIF=
							#N/A	#VALUE!		2	WOIFS= PubMedIF=
							#N/A	#VALUE!		2	WOIFS= PubMedIF=
							#N/A	#VALUE!		2	WOIFS= PubMedIF=
							#N/A	#VALUE!		2	WOIFS= PubMedIF=
							#N/A	#VALUE!		2	WOIFS= PubMedIF=
							#N/A	#VALUE!		2	WOIFS= PubMedIF=
							#N/A	#VALUE!		2	WOIFS= PubMedIF=
							#N/A	#VALUE!		2	WOIFS= PubMedIF=
							#N/A	#VALUE!		2	WOIFS= PubMedIF=
							#N/A	#VALUE!		2	WOIFS= PubMedIF=
							#N/A	#VALUE!		2	WOIFS= PubMedIF=
							#N/A	#VALUE!		2	WOIFS= PubMedIF=
							#N/A	#VALUE!		2	WOIFS= PubMedIF=
							#N/A	#VALUE!		2	WOIFS= PubMedIF=
							#N/A	#VALUE!		2	WOIFS= PubMedIF=
							#N/A	#VALUE!		2	WOIFS= PubMedIF=
							#N/A	#VALUE!		2	WOIFS= PubMedIF=
							#N/A	#VALUE!		2	WOIFS= PubMedIF=
							#N/A	#VALUE!		2	WOIFS= PubMedIF=
							#N/A	#VALUE!		2	WOIFS= PubMedIF=
							#N/A	#VALUE!		2	WOIFS= PubMedIF=
							#N/A	#VALUE!		2	WOIFS= PubMedIF=
							#N/A	#VALUE!		2	WOIFS= PubMedIF=
							#N/A	#VALUE!		2	WOIFS= PubMedIF=
							#N/A	#VALUE!		2	WOIFS= PubMedIF=
							#N/A	#VALUE!		2	WOIFS= PubMedIF=
							#N/A	#VALUE!		2	WOIFS= PubMedIF=
							#N/A	#VALUE!		2	WOIFS= PubMedIF=
							#N/A	#VALUE!		2	WOIFS= PubMedIF=
							#N/A	#VALUE!		2	WOIFS= PubMedIF=
							#N/A	#VALUE!		2	WOIFS= PubMedIF=
							#N/A	#VALUE!		2	WOIFS= PubMedIF=
							#N/A	#VALUE!		2	WOIFS= PubMedIF=
							#N/A	#VALUE!		2	WOIFS= PubMedIF=
							#N/A	#VALUE!		2	WOIFS= PubMedIF=
							#N/A	#VALUE!		2	WOIFS= PubMedIF=
							#N/A	#VALUE!		2	WOIFS= PubMedIF=
							#N/A	#VALUE!		2	WOIFS= PubMedIF=
							#N/A	#VALUE!		2	WOIFS= PubMedIF=
							#N/A	#VALUE!		2	WOIFS= PubMedIF=
							#N/A	#VALUE!		2	WOIFS= PubMedIF=
							#N/A	#VALUE!		2	WOIFS= PubMedIF=
							#N/A	#VALUE!		2	WOIFS= PubMedIF=
							#N/A	#VALUE!		2	WOIFS= PubMedIF=
							#N/A	#VALUE!		2	WOIFS= PubMedIF=
							#N/A	#VALUE!		2	WOIFS= PubMedIF=
							#N/A	#VALUE!		2	WOIFS= PubMedIF=
							#N/A	#VALUE!		2	WOIFS= PubMedIF=
							#N/A	#VALUE!		2	WOIFS= PubMedIF=
							#N/A	#VALUE!		2	WOIFS= PubMedIF=
							#N/A	#VALUE!		2	WOIFS= PubMedIF=
							#N/A	#VALUE!		2	WOIFS= PubMedIF=
							#N/A	#VALUE!		2	WOIFS= PubMedIF=
							#N/A	#VALUE!		2	WOIFS= PubMedIF=
							#N/A	#VALUE!		2	WOIFS= PubMedIF=
							#N/A	#VALUE!		2	WOIFS= PubMedIF=
							#N/A	#VALUE!		2	WOIFS= PubMedIF=
							#N/A	#VALUE!		2	WOIFS= PubMedIF=
							#N/A	#VALUE!		2	WOIFS= PubMedIF=
							#N/A	#VALUE!		2	WOIFS= PubMedIF=
							#N/A	#VALUE!		2	WOIFS= PubMedIF=
							#N/A	#VALUE!		2	WOIFS= PubMedIF=
							#N/A	#VALUE!		2	WOIFS= PubMedIF=
							#N/A	#VALUE!		2	WOIFS= PubMedIF=
							#N/A	#VALUE!		2	WOIFS= PubMedIF=
							#N/A	#VALUE!		2	WOIFS= PubMedIF=
							#N/A	#VALUE!		2	WOIFS= PubMedIF=
							#N/A	#VALUE!		2	WOIFS= PubMedIF=
							#N/A	#VALUE!		2	WOIFS= PubMedIF=
							#N/A	#VALUE!		2	WOIFS= PubMedIF=
							#N/A	#VALUE!		2	WOIFS= PubMedIF=
							#N/A	#VALUE!		2	WOIFS= PubMedIF=
							#N/A	#VALUE!		2	WOIFS= PubMedIF=
							#N/A	#VALUE!		2	WOIFS= PubMedIF=
							#N/A	#VALUE!		2	WOIFS= PubMedIF=
							#N/A	#VALUE!		2	WOIFS= PubMedIF=
							#N/A	#VALUE!		2	WOIFS= PubMedIF=
							#N/A	#VALUE!		2	WOIFS= PubMedIF=
							#N/A	#VALUE!		2	WOIFS= PubMedIF=
							#N/A	#VALUE!		2	WOIFS= PubMedIF=
							#N/A	#VALUE!		2	WOIFS= PubMedIF=
							#N/A	#VALUE!		2	WOIFS= PubMedIF=
							#N/A	#VALUE!		2	WOIFS= PubMedIF=
							#N/A	#VALUE!		2	WOIFS= PubMedIF=
							#N/A	#VALUE!		2	WOIFS= PubMedIF=
							#N/A	#VALUE!		2	WOIFS= PubMedIF=
							#N/A	#VALUE!		2	WOIFS= PubMedIF=
							#N/A	#VALUE!		2	WOIFS= PubMedIF=
							#N/A	#VALUE!		2	WOIFS= PubMedIF=
							#N/A	#VALUE!		2	WOIFS= PubMedIF=
							#N/A	#VALUE!		2	WOIFS= PubMedIF=
							#N/A	#VALUE!		2	WOIFS= PubMedIF=
							#N/A	#VALUE!		2	WOIFS= PubMedIF=
							#N/A	#VALUE!		2	WOIFS= PubMedIF=
							#N/A	#VALUE!		2	WOIFS= PubMedIF=
							#N/A	#VALUE!		2	WOIFS= PubMedIF=
							#N/A	#VALUE!		2	WOIFS= PubMedIF=
							#N/A	#VALUE!		2	WOIFS= PubMedIF=
							#N/A	#VALUE!		2	WOIFS= PubMedIF=
							#N/A	#VALUE!		2	WOIFS= PubMedIF=
							#N/A	#VALUE!		2	WOIFS= PubMedIF=
							#N/A	#VALUE!		2	WOIFS= PubMedIF=
							#N/A	#VALUE!		2	WOIFS= PubMedIF=
							#N/A	#VALUE!		2	WOIFS= PubMedIF=
							#N/A	#VALUE!		2	WOIFS= PubMedIF=
							#N/A	#VALUE!		2	WOIFS= PubMedIF=
							#N/A	#VALUE!		2	WOIFS= PubMedIF=
							#N/A	#VALUE!		2	WOIFS= PubMedIF=
							#N/A	#VALUE!		2	WOIFS= PubMedIF=
							#N/A	#VALUE!		2	WOIFS= PubMedIF=
							#N/A	#VALUE!		2	WOIFS= PubMedIF=
							#N/A	#VALUE!		2	WOIFS= PubMedIF=
							#N/A	#VALUE!		2	WOIFS= PubMedIF=
							#N/A	#VALUE!		2	WOIFS= PubMedIF=
							#N/A	#VALUE!		2	WOIFS= PubMedIF=
							#N/A	#VALUE!		2	WOIFS= PubMedIF=
							#N/A	#VALUE!		2	WOIFS= PubMedIF=
							#N/A	#VALUE!		2	WOIFS= PubMedIF=
							#N/A	#VALUE!		2	WOIFS= PubMedIF=
							#N/A	#VALUE!		2	WOIFS= PubMedIF=
							#N/A	#VALUE!		2	WOIFS= PubMedIF=
							#N/A	#VALUE!		2	WOIFS= PubMedIF=
							#N/A	#VALUE!		2	WOIFS= PubMedIF=
							#N/A	#VALUE!		2	WOIFS= PubMedIF=
							#N/A	#VALUE!		2	WOIFS= PubMedIF=
							#N/A	#VALUE!		2	WOIFS= PubMedIF=
							#N/A	#VALUE!		2	WOIFS= PubMedIF=
							#N/A	#VALUE!		2	WOIFS= PubMedIF=
							#N/A	#VALUE!		2	WOIFS= PubMedIF=
							#N/A	#VALUE!		2	WOIFS= PubMedIF=
							#N/A	#VALUE!		2	WOIFS= PubMedIF=
							#N/A	#VALUE!		2	WOIFS= PubMedIF=
							#N/A	#VALUE!		2	WOIFS= PubMedIF=
							#N/A	#VALUE!		2	WOIFS= PubMedIF=
							#N/A	#VALUE!		2	WOIFS= PubMedIF=
							#N/A	#VALUE!		2	WOIFS= PubMedIF=
							#N/A	#VALUE!		2	WOIFS= PubMedIF=
							#N/A	#VALUE!		2	WOIFS= PubMedIF=
							#N/A	#VALUE!		2	WOIFS= PubMedIF=
							#N/A	#VALUE!		2	WOIFS= PubMedIF=
							#N/A	#VALUE!		2	WOIFS= PubMedIF=
							#N/A	#VALUE!		2	WOIFS= PubMedIF=
							#N/A	#VALUE!		2	WOIFS= PubMedIF=
							#N/A	#VALUE!		2	WOIFS= PubMedIF=
							#N/A	#VALUE!		2	WOIFS= PubMedIF=
							#N/A	#VALUE!		2	WOIFS= PubMedIF=
							#N/A	#VALUE!		2	WOIFS= PubMedIF=
							#N/A	#VALUE!		2	WOIFS= PubMedIF=
							#N/A	#VALUE!		2	WOIFS= PubMedIF=
							#N/A	#VALUE!		2	WOIFS= PubMedIF=
							#N/A	#VALUE!		2	WOIFS= PubMedIF=
							#N/A	#VALUE!		2	WOIFS= PubMedIF=
							#N/A	#VALUE!		2	WOIFS= PubMedIF=
							#N/A	#VALUE!		2	WOIFS= PubMedIF=
							#N/A	#VALUE!		2	WOIFS= PubMedIF=
							#N/A	#VALUE!		2	WOIFS= PubMedIF=
							#N/A	#VALUE!		2	WOIFS= PubMedIF=
							#N/A	#VALUE!		2	WOIFS= PubMedIF=
							#N/A	#VALUE!		2	WOIFS= PubMedIF=
							#N/A	#VALUE!		2	WOIFS= PubMedIF=
							#N/A	#VALUE!		2	WOIFS= PubMedIF=
							#N/A	#VALUE!		2	WOIFS= PubMedIF=
							#N/A	#VALUE!		2	WOIFS= PubMedIF=
							#N/A	#VALUE!		2	WOIFS= PubMedIF=
							#N/A	#VALUE!		2	WOIFS= PubMedIF=
							#N/A	#VALUE!		2	WOIFS= PubMedIF=
							#N/A	#VALUE!		2	WOIFS= PubMedIF=
							#N/A	#VALUE!		2	WOIFS= PubMedIF=
							#N/A	#VALUE!		2	WOIFS= PubMedIF=
							#N/A	#VALUE!		2	WOIFS= PubMedIF=
							#N/A	#VALUE!		2	WOIFS= PubMedIF=
							#N/A	#VALUE!		2	WOIFS= PubMedIF=
							#N/A	#VALUE!		2	WOIFS= PubMedIF=
							#N/A	#VALUE!		2	WOIFS= PubMedIF=
							#N/A	#VALUE!		2	WOIFS= PubMedIF=
							#N/A	#VALUE!		2	WOIFS= PubMedIF=
							#N/A	#VALUE!		2	WOIFS= PubMedIF=
							#N/A	#VALUE!		2	WOIFS= PubMedIF=
							#N/A	#VALUE!		2	WOIFS= PubMedIF=
							#N/A	#VALUE!		2	WOIFS= PubMedIF=
							#N/A	#VALUE!		2	WOIFS= PubMedIF=
							#N/A	#VALUE!		2	WOIFS= PubMedIF=
							#N/A	#VALUE!		2	WOIFS= PubMedIF=
							#N/A	#VALUE!		2	WOIFS= PubMedIF=
							#N/A	#VALUE!		2	WOIFS= PubMedIF=
							#N/A	#VALUE!		2	WOIFS= PubMedIF=
							#N/A	#VALUE!		2	WOIFS= PubMedIF=
							#N/A	#VALUE!		2	WOIFS= PubMedIF=
							#N/A	#VALUE!		2	WOIFS= PubMedIF=
							#N/A	#VALUE!		2	WOIFS= PubMedIF=
							#N/A	#VALUE!		2	WOIFS= PubMedIF=
							#N/A	#VALUE!		2	WOIFS= PubMedIF=
							#N/A	#VALUE!		2	WOIFS= PubMedIF=
							#N/A	#VALUE!		2	WOIFS= PubMedIF=
							#N/A	#VALUE!		2	WOIFS= PubMedIF=
							#N/A	#VALUE!		2	WOIFS= PubMedIF=
							#N/A	#VALUE!		2	WOIFS= PubMedIF=
							#N/A	#VALUE!		2	WOIFS= PubMedIF=
							#N/A	#VALUE!		2	WOIFS= PubMedIF=
							#N/A	#VALUE!		2	WOIFS= PubMedIF=
							#N/A	#VALUE!		2	WOIFS= PubMedIF=
							#N/A	#VALUE!		2	WOIFS= PubMedIF=
							#N/A	#VALUE!		2	WOIFS= PubMedIF=
							#N/A	#VALUE!		2	WOIFS= PubMedIF=
							#N/A	#VALUE!		2	WOIFS= PubMedIF=
							#N/A	#VALUE!		2	WOIFS= PubMedIF=
							#N/A	#VALUE!		2	WOIFS= PubMedIF=
							#N/A	#VALUE!		2	WOIFS= PubMedIF=
							#N/A	#VALUE!		2	WOIFS= PubMedIF=
							#N/A	#VALUE!		2	WOIFS= PubMedIF=
							#N/A	#VALUE!		2	WOIFS= PubMedIF=
							#N/A	#VALUE!		2	WOIFS= PubMedIF=
							#N/A	#VALUE!		2	WOIFS= PubMedIF=
							#N/A	#VALUE!		2	WOIFS= PubMedIF=
							#N/A	#VALUE!		2	WOIFS= PubMedIF=
							#N/A	#VALUE!		2	WOIFS= PubMedIF=
							#N/A	#VALUE!		2	WOIFS= PubMedIF=
							#N/A	#VALUE!		2	WOIFS= PubMedIF=
							#N/A	#VALUE!		2	WOIFS= PubMedIF=
							#N/A	#VALUE!		2	WOIFS= PubMedIF=
							#N/A	#VALUE!		2	WOIFS= PubMedIF=
							#N/A	#VALUE!		2	WOIFS= PubMedIF=
							#N/A	#VALUE!		2	WOIFS= PubMedIF=
							#N/A	#VALUE!		2	WOIFS= PubMedIF=
							#N/A	#VALUE!		2	WOIFS= PubMedIF=
							#N/A	#VALUE!		2	WOIFS= PubMedIF=
							#N/A	#VALUE!		2	WOIFS= PubMedIF=
							#N/A	#VALUE!		2	WOIFS= PubMedIF=
							#N/A	#VALUE!		2	WOIFS= PubMedIF=
							#N/A	#VALUE!		2	WOIFS= PubMedIF=
							#N/A	#VALUE!		2	WOIFS= PubMedIF=
							#N/A	#VALUE!		2	WOIFS= PubMedIF=
							#N/A	#VALUE!		2	WOIFS= PubMedIF=
							#N/A	#VALUE!		2	WOIFS= PubMedIF=
							#N/A	#VALUE!		2	WOIFS= PubMedIF=
							#N/A	#VALUE!		2	WOIFS= PubMedIF=
							#N/A	#VALUE!		2	WOIFS= PubMedIF=
							#N/A	#VALUE!		2	WOIFS= PubMedIF=
							#N/A	#VALUE!		2	WOIFS= PubMedIF=
							#N/A	#VALUE!		2	WOIFS= PubMedIF=
							#N/A	#VALUE!		2	WOIFS= PubMedIF=
							#N/A	#VALUE!		2	WOIFS= PubMedIF=
							#N/A	#VALUE!		2	WOIFS= PubMedIF=
							#N/A	#VALUE!		2	WOIFS= PubMedIF=
							#N/A	#VALUE!		2	WOIFS= PubMedIF=
							#N/A	#VALUE!		2	WOIFS= PubMedIF=
							#N/A	#VALUE!		2	WOIFS= PubMedIF=
							#N/A	#VALUE!		2	WOIFS= PubMedIF=
							#N/A	#VALUE!		2	WOIFS= PubMedIF=
							#N/A	#VALUE!		2	WOIFS= PubMedIF=
							#N/A	#VALUE!		2	WOIFS= PubMedIF=
							#N/A	#VALUE!		2	WOIFS= PubMedIF=
							#N/A	#VALUE!		2	WOIFS= PubMedIF=
							#N/A	#VALUE!		2	WOIFS= PubMedIF=
							#N/A	#VALUE!		2	WOIFS= PubMedIF=
							#N/A	#VALUE!		2	WOIFS= PubMedIF=
							#N/A	#VALUE!		2	WOIFS= PubMedIF=
							#N/A	#VALUE!		2	WOIFS= PubMedIF=
							#N/A	#VALUE!		2	WOIFS= PubMedIF=
							#N/A	#VALUE!		2	WOIFS= PubMedIF=
							#N/A	#VALUE!		2	WOIFS= PubMedIF=
							#N/A	#VALUE!		2	WOIFS= PubMedIF=
							#N/A	#VALUE!		2	WOIFS= PubMedIF=
							#N/A	#VALUE!		2	WOIFS= PubMedIF=
							#N/A	#VALUE!		2	WOIFS= PubMedIF=
							#N/A	#VALUE!		2	WOIFS= PubMedIF=
							#N/A	#VALUE!		2	WOIFS= PubMedIF=
							#N/A	#VALUE!		2	WOIFS= PubMedIF=
							#N/A	#VALUE!		2	WOIFS= PubMedIF=
							#N/A	#VALUE!		2	WOIFS= PubMedIF=
							#N/A	#VALUE!		2	WOIFS= PubMedIF=
							#N/A	#VALUE!		2	WOIFS= PubMedIF=
							#N/A	#VALUE!		2	WOIFS= PubMedIF=
							#N/A	#VALUE!		2	WOIFS= PubMedIF=
							#N/A	#VALUE!		2	WOIFS= PubMedIF=
							#N/A	#VALUE!		2	WOIFS= PubMedIF=
							#N/A	#VALUE!		2	WOIFS= PubMedIF=
							#N/A	#VALUE!		2	WOIFS= PubMedIF=
							#N/A	#VALUE!		2	WOIFS= PubMedIF=
							#N/A	#VALUE!		2	WOIFS= PubMedIF=
							#N/A	#VALUE!		2	WOIFS= PubMedIF=
							#N/A	#VALUE!		2	WOIFS= PubMedIF=
							#N/A	#VALUE!		2	WOIFS= PubMedIF=
							#N/A	#VALUE!		2	WOIFS= PubMedIF=
							#N/A	#VALUE!		2	WOIFS= PubMedIF=
							#N/A	#VALUE!		2	WOIFS= PubMedIF=
							#N/A	#VALUE!		2	WOIFS= PubMedIF=
							#N/A	#VALUE!		2	WOIFS= PubMedIF=
							#N/A	#VALUE!		2	WOIFS= PubMedIF=
							#N/A	#VALUE!		2	WOIFS= PubMedIF=
							#N/A	#VALUE!		2	WOIFS= PubMedIF=
							#N/A	#VALUE!		2	WOIFS= PubMedIF=
							#N/A	#VALUE!		2	WOIFS= PubMedIF=
							#N/A	#VALUE!		2	WOIFS= PubMedIF=
							#N/A	#VALUE!		2	WOIFS= PubMedIF=
							#N/A	#VALUE!		2	WOIFS= PubMedIF=
							#N/A	#VALUE!		2	WOIFS= PubMedIF=
							#N/A	#VALUE!		2	WOIFS= PubMedIF=
							#N/A	#VALUE!		2	WOIFS= PubMedIF=
							#N/A	#VALUE!		2	WOIFS= PubMedIF=
							#N/A	#VALUE!		2	WOIFS= PubMedIF=
							#N/A	#VALUE!		2	WOIFS= PubMedIF=
							#N/A	#VALUE!		2	WOIFS= PubMedIF=
							#N/A	#VALUE!		2	WOIFS= PubMedIF=
							#N/A	#VALUE!		2	WOIFS= PubMedIF=
							#N/A	#VALUE!		2	WOIFS= PubMedIF=
							#N/A	#VALUE!		2	WOIFS= PubMedIF=
							#N/A	#VALUE!		2	WOIFS= PubMedIF=
							#N/A	#VALUE!		2	WOIFS= PubMedIF=
							#N/A	#VALUE!		2	WOIFS= PubMedIF=
							#N/A	#VALUE!		2	WOIFS= PubMedIF=
							#N/A	#VALUE!		2	WOIFS= PubMedIF=
							#N/A	#VALUE!		2	WOIFS= PubMedIF=
							#N/A	#VALUE!		2	WOIFS= PubMedIF=
							#N/A	#VALUE!		2	WOIFS= PubMedIF=
							#N/A	#VALUE!		2	WOIFS= PubMedIF=
							#N/A	#VALUE!		2	WOIFS= PubMedIF=
							#N/A	#VALUE!		2	WOIFS= PubMedIF=
							#N/A	#VALUE!		2	WOIFS= PubMedIF=
							#N/A	#VALUE!		2	WOIFS= PubMedIF=
							#N/A	#VALUE!		2	WOIFS= PubMedIF=
							#N/A	#VALUE!		2	WOIFS= PubMedIF=
							#N/A	#VALUE!		2	WOIFS= PubMedIF=
							#N/A	#VALUE!		2	WOIFS= PubMedIF=
							#N/A	#VALUE!		2	WOIFS= PubMedIF=
							#N/A	#VALUE!		2	WOIFS= PubMedIF=
							#N/A	#VALUE!		2	WOIFS= PubMedIF=
							#N/A	#VALUE!		2	WOIFS= PubMedIF=
							#N/A	#VALUE!		2	WOIFS= PubMedIF=
							#N/A	#VALUE!		2	WOIFS= PubMedIF=
							#N/A	#VALUE!		2	WOIFS= PubMedIF=
							#N/A	#VALUE!		2	WOIFS= PubMedIF=
							#N/A	#VALUE!		2	WOIFS= PubMedIF=
							#N/A	#VALUE!		2	WOIFS= PubMedIF=
							#N/A	#VALUE!		2	WOIFS= PubMedIF=
							#N/A	#VALUE!		2	WOIFS= PubMedIF=
							#N/A	#VALUE!		2	WOIFS= PubMedIF=
							#N/A	#VALUE!		2	WOIFS= PubMedIF=
							#N/A	#VALUE!		2	WOIFS= PubMedIF=
							#N/A	#VALUE!		2	WOIFS= PubMedIF=
							#N/A	#VALUE!		2	WOIFS= PubMedIF=
							#N/A	#VALUE!		2	WOIFS= PubMedIF=
							#N/A	#VALUE!		2	WOIFS= PubMedIF=
							#N/A	#VALUE!		2	WOIFS= PubMedIF=
							#N/A	#VALUE!		2	WOIFS= PubMedIF=
							#N/A	#VALUE!		2	WOIFS= PubMedIF=
							#N/A	#VALUE!		2	WOIFS= PubMedIF=
							#N/A	#VALUE!		2	WOIFS= PubMedIF=
							#N/A	#VALUE!		2	WOIFS= PubMedIF=
							#N/A	#VALUE!		2	WOIFS= PubMedIF=
							#N/A	#VALUE!		2	WOIFS= PubMedIF=
							#N/A	#VALUE!		2	WOIFS= PubMedIF=
							#N/A	#VALUE!		2	WOIFS= PubMedIF=
							#N/A	#VALUE!		2	WOIFS= PubMedIF=
							#N/A	#VALUE!		2	WOIFS= PubMedIF=
							#N/A	#VALUE!		2	WOIFS= PubMedIF=
							#N/A	#VALUE!		2	WOIFS= PubMedIF=
							#N/A	#VALUE!		2	WOIFS= PubMedIF=
							#N/A	#VALUE!		2	WOIFS= PubMedIF=
							#N/A	#VALUE!		2	WOIFS= PubMedIF=
							#N/A	#VALUE!		2	WOIFS= PubMedIF=
							#N/A	#VALUE!		2	WOIFS= PubMedIF=
							#N/A	#VALUE!		2	WOIFS= PubMedIF=
							#N/A	#VALUE!		2	WOIFS= PubMedIF=
							#N/A	#VALUE!		2	WOIFS= PubMedIF=
							#N/A	#VALUE!		2	WOIFS= PubMedIF=
							#N/A	#VALUE!		2	WOIFS= PubMedIF=
							#N/A	#VALUE!		2	WOIFS= PubMedIF=
							#N/A	#VALUE!		2	WOIFS= PubMedIF=
							#N/A	#VALUE!		2	WOIFS= PubMedIF=
							#N/A	#VALUE!		2	WOIFS= PubMedIF=
							#N/A	#VALUE!		2	WOIFS= PubMedIF=
							#N/A	#VALUE!		2	WOIFS= PubMedIF=
							#N/A	#VALUE!		2	WOIFS= PubMedIF=
							#N/A	#VALUE!		2	WOIFS= PubMedIF=
							#N/A	#VALUE!		2	WOIFS= PubMedIF=
							#N/A	#VALUE!		2	WOIFS= PubMedIF=
							#N/A	#VALUE!		2	WOIFS= PubMedIF=
							#N/A	#VALUE!		2	WOIFS= PubMedIF=
							#N/A	#VALUE!		2	WOIFS= PubMedIF=
							#N/A	#VALUE!		2	WOIFS= PubMedIF=
							#N/A	#VALUE!		2	WOIFS= PubMedIF=
							#N/A	#VALUE!		2	WOIFS= PubMedIF=
							#N/A	#VALUE!		2	WOIFS= PubMedIF=
							#N/A	#VALUE!		2	WOIFS= PubMedIF=
							#N/A	#VALUE!		2	WOIFS= PubMedIF=
							#N/A	#VALUE!		2	WOIFS= PubMedIF=
							#N/A	#VALUE!		2	WOIFS= PubMedIF=
							#N/A	#VALUE!		2	WOIFS= PubMedIF=
							#N/A	#VALUE!		2	WOIFS= PubMedIF=
							#N/A	#VALUE!		2	WOIFS= PubMedIF=
							#N/A	#VALUE!		2	WOIFS= PubMedIF=
							#N/A	#VALUE!		2	WOIFS= PubMedIF=
							#N/A	#VALUE!		2	WOIFS= PubMedIF=
							#N/A	#VALUE!		2	WOIFS= PubMedIF=
							#N/A	#VALUE!		2	WOIFS= PubMedIF=
							#N/A	#VALUE!		2	WOIFS= PubMedIF=
							#N/A	#VALUE!		2	WOIFS= PubMedIF=
							#N/A	#VALUE!		2	WOIFS= PubMedIF=
							#N/A	#VALUE!		2	WOIFS= PubMedIF=
							#N/A	#VALUE!		2	WOIFS= PubMedIF=
							#N/A	#VALUE!		2	WOIFS= PubMedIF=
							#N/A	#VALUE!		2	WOIFS= PubMedIF=
							#N/A	#VALUE!		2	WOIFS= PubMedIF=
							#N/A	#VALUE!		2	WOIFS= PubMedIF=
							#N/A	#VALUE!		2	WOIFS= PubMedIF=
							#N/A	#VALUE!		2	WOIFS= PubMedIF=
							#N/A	#VALUE!		2	WOIFS= PubMedIF=
							#N/A	#VALUE!		2	WOIFS= PubMedIF=
							#N/A	#VALUE!		2	WOIFS= PubMedIF=
							#N/A	#VALUE!		2	WOIFS= PubMedIF=
							#N/A	#VALUE!		2	WOIFS= PubMedIF=
							#N/A	#VALUE!		2	WOIFS= PubMedIF=
							#N/A	#VALUE!		2	WOIFS= PubMedIF=
							#N/A	#VALUE!		2	WOIFS= PubMedIF=
							#N/A	#VALUE!		2	WOIFS= PubMedIF=
							#N/A	#VALUE!		2	WOIFS= PubMedIF=
							#N/A	#VALUE!		2	WOIFS= PubMedIF=
							#N/A	#VALUE!		2	WOIFS= PubMedIF=
							#N/A	#VALUE!		2	WOIFS= PubMedIF=
							#N/A	#VALUE!		2	WOIFS= PubMedIF=
							#N/A	#VALUE!		2	WOIFS= PubMedIF=
							#N/A	#VALUE!		2	WOIFS= PubMedIF=
							#N/A	#VALUE!		2	WOIFS= PubMedIF=
							#N/A	#VALUE!		2	WOIFS= PubMedIF=
							#N/A	#VALUE!		2	WOIFS= PubMedIF=
							#N/A	#VALUE!		2	WOIFS= PubMedIF=
							#N/A	#VALUE!		2	WOIFS= PubMedIF=
							#N/A	#VALUE!		2	WOIFS= PubMedIF=
							#N/A	#VALUE!		2	WOIFS= PubMedIF=
							#N/A	#VALUE!		2	WOIFS= PubMedIF=
							#N/A	#VALUE!		2	WOIFS= PubMedIF=
							#N/A	#VALUE!		2	WOIFS= PubMedIF=
							#N/A	#VALUE!		2	WOIFS= PubMedIF=
							#N/A	#VALUE!		2	WOIFS= PubMedIF=
							#N/A	#VALUE!		2	WOIFS= PubMedIF=
							#N/A	#VALUE!		2	WOIFS= PubMedIF=
							#N/A	#VALUE!		2	WOIFS= PubMedIF=
							#N/A	#VALUE!		2	WOIFS= PubMedIF=
							#N/A	#VALUE!		2	WOIFS= PubMedIF=
							#N/A	#VALUE!		2	WOIFS= PubMedIF=
							#N/A	#VALUE!		2	WOIFS= PubMedIF=
							#N/A	#VALUE!		2	WOIFS= PubMedIF=
							#N/A	#VALUE!		2	WOIFS= PubMedIF=
							#N/A	#VALUE!		2	WOIFS= PubMedIF=
							#N/A	#VALUE!		2	WOIFS= PubMedIF=
							#N/A	#VALUE!		2	WOIFS= PubMedIF=
							#N/A	#VALUE!		2	WOIFS= PubMedIF=
							#N/A	#VALUE!		2	WOIFS= PubMedIF=
							#N/A	#VALUE!		2	WOIFS= PubMedIF=
							#N/A	#VALUE!		2	WOIFS= PubMedIF=
							#N/A	#VALUE!		2	WOIFS= PubMedIF=
							#N/A	#VALUE!		2	WOIFS= PubMedIF=
							#N/A	#VALUE!		2	WOIFS= PubMedIF=
							#N/A	#VALUE!		2	WOIFS= PubMedIF=
							#N/A	#VALUE!		2	WOIFS= PubMedIF=
							#N/A	#VALUE!		2	WOIFS= PubMedIF=
							#N/A	#VALUE!		2	WOIFS= PubMedIF=
							#N/A	#VALUE!		2	WOIFS= PubMedIF=
							#N/A	#VALUE!		2	WOIFS= PubMedIF=
							#N/A	#VALUE!		2	WOIFS= PubMedIF=
							#N/A	#VALUE!		2	WOIFS= PubMedIF=
							#N/A	#VALUE!		2	WOIFS= PubMedIF=
							#N/A	#VALUE!		2	WOIFS= PubMedIF=
							#N/A	#VALUE!		2	WOIFS= PubMedIF=
							#N/A	#VALUE!		2	WOIFS= PubMedIF=
							#N/A	#VALUE!		2	WOIFS= PubMedIF=
							#N/A	#VALUE!		2	WOIFS= PubMedIF=
							#N/A	#VALUE!		2	WOIFS= PubMedIF=
							#N/A	#VALUE!		2	WOIFS= PubMedIF=
							#N/A	#VALUE!		2	WOIFS= PubMedIF=
							#N/A	#VALUE!		2	WOIFS= PubMedIF=
							#N/A	#VALUE!		2	WOIFS= PubMedIF=
							#N/A	#VALUE!		2	WOIFS= PubMedIF=
							#N/A	#VALUE!		2	WOIFS= PubMedIF=
							#N/A	#VALUE!		2	WOIFS= PubMedIF=
							#N/A	#VALUE!		2	WOIFS= PubMedIF=
							#N/A	#VALUE!		2	WOIFS= PubMedIF=
							#N/A	#VALUE!		2	WOIFS= PubMedIF=
							#N/A	#VALUE!		2	WOIFS= PubMedIF=
							#N/A	#VALUE!		2	WOIFS= PubMedIF=
							#N/A	#VALUE!		2	WOIFS= PubMedIF=
							#N/A	#VALUE!		2	WOIFS= PubMedIF=
							#N/A	#VALUE!		2	WOIFS= PubMedIF=
							#N/A	#VALUE!		2	WOIFS= PubMedIF=
							#N/A	#VALUE!		2	WOIFS= PubMedIF=
							#N/A	#VALUE!		2	WOIFS= PubMedIF=
							#N/A	#VALUE!		2	WOIFS= PubMedIF=
							#N/A	#VALUE!		2	WOIFS= PubMedIF=
							#N/A	#VALUE!		2	WOIFS= PubMedIF=
							#N/A	#VALUE!		2	WOIFS= PubMedIF=
							#N/A	#VALUE!		2	WOIFS= PubMedIF=
							#N/A	#VALUE!		2	WOIFS= PubMedIF=
							#N/A	#VALUE!		2	WOIFS= PubMedIF=
							#N/A	#VALUE!		2	WOIFS= PubMedIF=
							#N/A	#VALUE!		2	WOIFS= PubMedIF=
							#N/A	#VALUE!		2	WOIFS= PubMedIF=
							#N/A	#VALUE!		2	WOIFS= PubMedIF=
							#N/A	#VALUE!		2	WOIFS= PubMedIF=
							#N/A	#VALUE!		2	WOIFS= PubMedIF=
							#N/A	#VALUE!		2	WOIFS= PubMedIF=
							#N/A	#VALUE!		2	WOIFS= PubMedIF=
							#N/A	#VALUE!		2	WOIFS= PubMedIF=
							#N/A	#VALUE!		2	WOIFS= PubMedIF=
							#N/A	#VALUE!		2	WOIFS= PubMedIF=
							#N/A	#VALUE!		2	WOIFS= PubMedIF=
							#N/A	#VALUE!		2	WOIFS= PubMedIF=
							#N/A	#VALUE!		2	WOIFS= PubMedIF=
							#N/A	#VALUE!		2	WOIFS= PubMedIF=
							#N/A	#VALUE!		2	WOIFS= PubMedIF=
							#N/A	#VALUE!		2	WOIFS= PubMedIF=
							#N/A	#VALUE!		2	WOIFS= PubMedIF=
							#N/A	#VALUE!		2	WOIFS= PubMedIF=
							#N/A	#VALUE!		2	WOIFS= PubMedIF=
							#N/A	#VALUE!		2	WOIFS= PubMedIF=
							#N/A	#VALUE!		2	WOIFS= PubMedIF=
							#N/A	#VALUE!		2	WOIFS= PubMedIF=
							#N/A	#VALUE!		2	WOIFS= PubMedIF=
							#N/A	#VALUE!		2	WOIFS= PubMedIF=
							#N/A	#VALUE!		2	WOIFS= PubMedIF=
							#N/A	#VALUE!		2	WOIFS= PubMedIF=
							#N/A	#VALUE!		2	WOIFS= PubMedIF=
							#N/A	#VALUE!		2	WOIFS= PubMedIF=
							#N/A	#VALUE!		2	WOIFS= PubMedIF=
							#N/A	#VALUE!		2	WOIFS= PubMedIF=
							#N/A	#VALUE!		2	WOIFS= PubMedIF=
							#N/A	#VALUE!		2	WOIFS= PubMedIF=
							#N/A	#VALUE!		2	WOIFS= PubMedIF=
							#N/A	#VALUE!		2	WOIFS= PubMedIF=
							#N/A	#VALUE!		2	WOIFS= PubMedIF=
							#N/A	#VALUE!		2	WOIFS= PubMedIF=
							#N/A	#VALUE!		2	WOIFS= PubMedIF=
							#N/A	#VALUE!		2	WOIFS= PubMedIF=
							#N/A	#VALUE!		2	WOIFS= PubMedIF=
							#N/A	#VALUE!		2	WOIFS= PubMedIF=
							#N/A	#VALUE!		2	WOIFS= PubMedIF=
							#N/A	#VALUE!		2	WOIFS= PubMedIF=
							#N/A	#VALUE!		2	WOIFS= PubMedIF=
							#N/A	#VALUE!		2	WOIFS= PubMedIF=
							#N/A	#VALUE!		2	WOIFS= PubMedIF=
							#N/A	#VALUE!		2	WOIFS= PubMedIF=
							#N/A	#VALUE!		2	WOIFS= PubMedIF=
							#N/A	#VALUE!		2	WOIFS= PubMedIF=
							#N/A	#VALUE!		2	WOIFS= PubMedIF=
							#N/A	#VALUE!		2	WOIFS= PubMedIF=
							#N/A	#VALUE!		2	WOIFS= PubMedIF=
							#N/A	#VALUE!		2	WOIFS= PubMedIF=
							#N/A	#VALUE!		2	WOIFS= PubMedIF=
							#N/A	#VALUE!		2	WOIFS= PubMedIF=
							#N/A	#VALUE!		2	WOIFS= PubMedIF=
							#N/A	#VALUE!		2	WOIFS= PubMedIF=
							#N/A	#VALUE!		2	WOIFS= PubMedIF=
							#N/A	#VALUE!		2	WOIFS= PubMedIF=
							#N/A	#VALUE!		2	WOIFS= PubMedIF=
							#N/A	#VALUE!		2	WOIFS= PubMedIF=
							#N/A	#VALUE!		2	WOIFS= PubMedIF=
							#N/A	#VALUE!		2	WOIFS= PubMedIF=
							#N/A	#VALUE!		2	WOIFS= PubMedIF=
							#N/A	#VALUE!		2	WOIFS= PubMedIF=
							#N/A	#VALUE!		2	WOIFS= PubMedIF=
							#N/A	#VALUE!		2	WOIFS= PubMedIF=
							#N/A	#VALUE!		2	WOIFS= PubMedIF=
							#N/A	#VALUE!		2	WOIFS= PubMedIF=
							#N/A	#VALUE!		2	WOIFS= PubMedIF=
							#N/A	#VALUE!		2	WOIFS= PubMedIF=
							#N/A	#VALUE!		2	WOIFS= PubMedIF=
							#N/A	#VALUE!		2	WOIFS= PubMedIF=
							#N/A	#VALUE!		2	WOIFS= PubMedIF=
							#N/A	#VALUE!		2	WOIFS= PubMedIF=
							#N/A	#VALUE!		2	WOIFS= PubMedIF=
							#N/A	#VALUE!		2	WOIFS= PubMedIF=
							#N/A	#VALUE!		2	WOIFS= PubMedIF=
							#N/A	#VALUE!		2	WOIFS= PubMedIF=
							#N/A	#VALUE!		2	WOIFS= PubMedIF=
							#N/A	#VALUE!		2	WOIFS= PubMedIF=
							#N/A	#VALUE!		2	WOIFS= PubMedIF=
							#N/A	#VALUE!		2	WOIFS= PubMedIF=
							#N/A	#VALUE!		2	WOIFS= PubMedIF=
							#N/A	#VALUE!		2	WOIFS= PubMedIF=
							#N/A	#VALUE!		2	WOIFS= PubMedIF=
							#N/A	#VALUE!		2	WOIFS= PubMedIF=
							#N/A	#VALUE!		2	WOIFS= PubMedIF=
							#N/A	#VALUE!		2	WOIFS= PubMedIF=
							#N/A	#VALUE!		2	WOIFS= PubMedIF=
							#N/A	#VALUE!		2	WOIFS= PubMedIF=
							#N/A	#VALUE!		2	WOIFS= PubMedIF=
							#N/A	#VALUE!		2	WOIFS= PubMedIF=
							#N/A	#VALUE!		2	WOIFS= PubMedIF=
							#N/A	#VALUE!		2	WOIFS= PubMedIF=
							#N/A	#VALUE!		2	WOIFS= PubMedIF=
							#N/A	#VALUE!		2	WOIFS= PubMedIF=
							#N/A	#VALUE!		2	WOIFS= PubMedIF=
							#N/A	#VALUE!		2	WOIFS= PubMedIF=
							#N/A	#VALUE!		2	WOIFS= PubMedIF=
							#N/A	#VALUE!		2	WOIFS= PubMedIF=
							#N/A	#VALUE!		2	WOIFS= PubMedIF=
							#N/A	#VALUE!		2	WOIFS= PubMedIF=
							#N/A	#VALUE!		2	WOIFS= PubMedIF=
							#N/A	#VALUE!		2	WOIFS= PubMedIF=
							#N/A	#VALUE!		2	WOIFS= PubMedIF=
							#N/A	#VALUE!		2	WOIFS= PubMedIF=
							#N/A	#VALUE!		2	WOIFS= PubMedIF=
							#N/A	#VALUE!		2	WOIFS= PubMedIF=
							#N/A	#VALUE!		2	WOIFS= PubMedIF=
							#N/A	#VALUE!		2	WOIFS= PubMedIF=
							#N/A	#VALUE!		2	WOIFS= PubMedIF=
							#N/A	#VALUE!		2	WOIFS= PubMedIF=
							#N/A	#VALUE!		2	WOIFS= PubMedIF=
							#N/A	#VALUE!		2	WOIFS= PubMedIF=
							#N/A	#VALUE!		2	WOIFS= PubMedIF=
							#N/A	#VALUE!		2	WOIFS= PubMedIF=
							#N/A	#VALUE!		2	WOIFS= PubMedIF=
							#N/A	#VALUE!		2	WOIFS= PubMedIF=
							#N/A	#VALUE!		2	WOIFS= PubMedIF=
							#N/A	#VALUE!		2	WOIFS= PubMedIF=
							#N/A	#VALUE!		2	WOIFS= PubMedIF=
							#N/A	#VALUE!		2	WOIFS= PubMedIF=
							#N/A	#VALUE!		2	WOIFS= PubMedIF=
							#N/A	#VALUE!		2	WOIFS= PubMedIF=
							#N/A	#VALUE!		2	WOIFS= PubMedIF=
							#N/A	#VALUE!		2	WOIFS= PubMedIF=
							#N/A	#VALUE!		2	WOIFS= PubMedIF=
							#N/A	#VALUE!		2	WOIFS= PubMedIF=
							#N/A	#VALUE!		2	WOIFS= PubMedIF=
							#N/A	#VALUE!		2	WOIFS= PubMedIF=
							#N/A	#VALUE!		2	WOIFS= PubMedIF=
							#N/A	#VALUE!		2	WOIFS= PubMedIF=
							#N/A	#VALUE!		2	WOIFS= PubMedIF=
							#N/A	#VALUE!		2	WOIFS= PubMedIF=
							#N/A	#VALUE!		2	WOIFS= PubMedIF=
							#N/A	#VALUE!		2	WOIFS= PubMedIF=
							#N/A	#VALUE!		2	WOIFS= PubMedIF=
							#N/A	#VALUE!		2	WOIFS= PubMedIF=
							#N/A	#VALUE!		2	WOIFS= PubMedIF=
							#N/A	#VALUE!		2	WOIFS= PubMedIF=
							#N/A	#VALUE!		2	WOIFS= PubMedIF=
							#N/A	#VALUE!		2	WOIFS= PubMedIF=
							#N/A	#VALUE!		2	WOIFS= PubMedIF=
							#N/A	#VALUE!		2	WOIFS= PubMedIF=
							#N/A	#VALUE!		2	WOIFS= PubMedIF=
							#N/A	#VALUE!		2	WOIFS= PubMedIF=
							#N/A	#VALUE!		2	WOIFS= PubMedIF=
							#N/A	#VALUE!		2	WOIFS= PubMedIF=
							#N/A	#VALUE!		2	WOIFS= PubMedIF=
							#N/A	#VALUE!		2	WOIFS= PubMedIF=
							#N/A	#VALUE!		2	WOIFS= PubMedIF=
							#N/A	#VALUE!		2	WOIFS= PubMedIF=
							#N/A	#VALUE!		2	WOIFS= PubMedIF=
							#N/A	#VALUE!		2	WOIFS= PubMedIF=
							#N/A	#VALUE!		2	WOIFS= PubMedIF=
							#N/A	#VALUE!		2	WOIFS= PubMedIF=
							#N/A	#VALUE!		2	WOIFS= PubMedIF=
							#N/A	#VALUE!		2	WOIFS= PubMedIF=
							#N/A	#VALUE!		2	WOIFS= PubMedIF=
							#N/A	#VALUE!		2	WOIFS= PubMedIF=
							#N/A	#VALUE!		2	WOIFS= PubMedIF=
							#N/A	#VALUE!		2	WOIFS= PubMedIF=
							#N/A	#VALUE!		2	WOIFS= PubMedIF=
							#N/A	#VALUE!		2	WOIFS= PubMedIF=
							#N/A	#VALUE!		2	WOIFS= PubMedIF=
							#N/A	#VALUE!		2	WOIFS= PubMedIF=
							#N/A	#VALUE!		2	WOIFS= PubMedIF=
							#N/A	#VALUE!		2	WOIFS= PubMedIF=
							#N/A	#VALUE!		2	WOIFS= PubMedIF=
							#N/A	#VALUE!		2	WOIFS= PubMedIF=
							#N/A	#VALUE!		2	WOIFS= PubMedIF=
							#N/A	#VALUE!		2	WOIFS= PubMedIF=
							#N/A	#VALUE!		2	WOIFS= PubMedIF=
							#N/A	#VALUE!		2	WOIFS= PubMedIF=
							#N/A	#VALUE!		2	WOIFS= PubMedIF=
							#N/A	#VALUE!		2	WOIFS= PubMedIF=
							#N/A	#VALUE!		2	WOIFS= PubMedIF=
							#N/A	#VALUE!		2	WOIFS= PubMedIF=
							#N/A	#VALUE!		2	WOIFS= PubMedIF=
							#N/A	#VALUE!		2	WOIFS= PubMedIF=
							#N/A	#VALUE!		2	WOIFS= PubMedIF=
							#N/A	#VALUE!		2	WOIFS= PubMedIF=
							#N/A	#VALUE!		2	WOIFS= PubMedIF=
							#N/A	#VALUE!		2	WOIFS= PubMedIF=
							#N/A	#VALUE!		2	WOIFS= PubMedIF=
							#N/A	#VALUE!		2	WOIFS= PubMedIF=
							#N/A	#VALUE!		2	WOIFS= PubMedIF=
							#N/A	#VALUE!		2	WOIFS= PubMedIF=
							#N/A	#VALUE!		2	WOIFS= PubMedIF=
							#N/A	#VALUE!		2	WOIFS= PubMedIF=
							#N/A	#VALUE!		2	WOIFS= PubMedIF=
							#N/A	#VALUE!		2	WOIFS= PubMedIF=
							#N/A	#VALUE!		2	WOIFS= PubMedIF=
							#N/A	#VALUE!		2	WOIFS= PubMedIF=
							#N/A	#VALUE!		2	WOIFS= PubMedIF=
							#N/A	#VALUE!		2	WOIFS= PubMedIF=
							#N/A	#VALUE!		2	WOIFS= PubMedIF=
							#N/A	#VALUE!		2	WOIFS= PubMedIF=
							#N/A	#VALUE!		2	WOIFS= PubMedIF=
							#N/A	#VALUE!		2	WOIFS= PubMedIF=
							#N/A	#VALUE!		2	WOIFS= PubMedIF=
							#N/A	#VALUE!		2	WOIFS= PubMedIF=
							#N/A	#VALUE!		2	WOIFS= PubMedIF=
							#N/A	#VALUE!		2	WOIFS= PubMedIF=
							#N/A	#VALUE!		2	WOIFS= PubMedIF=
							#N/A	#VALUE!		2	WOIFS= PubMedIF=
							#N/A	#VALUE!		2	WOIFS= PubMedIF=
							#N/A	#VALUE!		2	WOIFS= PubMedIF=
							#N/A	#VALUE!		2	WOIFS= PubMedIF=
							#N/A	#VALUE!		2	WOIFS= PubMedIF=
							#N/A	#VALUE!		2	WOIFS= PubMedIF=
							#N/A	#VALUE!		2	WOIFS= PubMedIF=
							#N/A	#VALUE!		2	WOIFS= PubMedIF=
							#N/A	#VALUE!		2	WOIFS= PubMedIF=
							#N/A	#VALUE!		2	WOIFS= PubMedIF=
							#N/A	#VALUE!		2	WOIFS= PubMedIF=
							#N/A	#VALUE!		2	WOIFS= PubMedIF=
							#N/A	#VALUE!		2	WOIFS= PubMedIF=
							#N/A	#VALUE!		2	WOIFS= PubMedIF=
							#N/A	#VALUE!		2	WOIFS= PubMedIF=
							#N/A	#VALUE!		2	WOIFS= PubMedIF=
							#N/A	#VALUE!		2	WOIFS= PubMedIF=
							#N/A	#VALUE!		2	WOIFS= PubMedIF=
							#N/A	#VALUE!		2	WOIFS= PubMedIF=
							#N/A	#VALUE!		2	WOIFS= PubMedIF=
							#N/A	#VALUE!		2	WOIFS= PubMedIF=
							#N/A	#VALUE!		2	WOIFS= PubMedIF=
							#N/A	#VALUE!		2	WOIFS= PubMedIF=
							#N/A	#VALUE!		2	WOIFS= PubMedIF=
							#N/A	#VALUE!		2	WOIFS= PubMedIF=
							#N/A	#VALUE!		2	WOIFS= PubMedIF=
							#N/A	#VALUE!		2	WOIFS= PubMedIF=
							#N/A	#VALUE!		2	WOIFS= PubMedIF=
							#N/A	#VALUE!		2	WOIFS= PubMedIF=
							#N/A	#VALUE!		2	WOIFS= PubMedIF=
							#N/A	#VALUE!		2	WOIFS= PubMedIF=
							#N/A	#VALUE!		2	WOIFS= PubMedIF=
							#N/A	#VALUE!		2	WOIFS= PubMedIF=
							#N/A	#VALUE!		2	WOIFS= PubMedIF=
							#N/A	#VALUE!		2	WOIFS= PubMedIF=
							#N/A	#VALUE!		2	WOIFS= PubMedIF=
							#N/A	#VALUE!		2	WOIFS= PubMedIF=
							#N/A	#VALUE!		2	WOIFS= PubMedIF=
							#N/A	#VALUE!		2	WOIFS= PubMedIF=
							#N/A	#VALUE!		2	WOIFS= PubMedIF=
							#N/A	#VALUE!		2	WOIFS= PubMedIF=
							#N/A	#VALUE!		2	WOIFS= PubMedIF=
							#N/A	#VALUE!		2	WOIFS= PubMedIF=
							#N/A	#VALUE!		2	WOIFS= PubMedIF=
							#N/A	#VALUE!		2	WOIFS= PubMedIF=
							#N/A	#VALUE!		2	WOIFS= PubMedIF=
							#N/A	#VALUE!		2	WOIFS= PubMedIF=
							#N/A	#VALUE!		2	WOIFS= PubMedIF=
							#N/A	#VALUE!		2	WOIFS= PubMedIF=
							#N/A	#VALUE!		2	WOIFS= PubMedIF=
							#N/A	#VALUE!		2	WOIFS= PubMedIF=
							#N/A	#VALUE!		2	WOIFS= PubMedIF=
							#N/A	#VALUE!		2	WOIFS= PubMedIF=
							#N/A	#VALUE!		2	WOIFS= PubMedIF=
							#N/A	#VALUE!		2	WOIFS= PubMedIF=
							#N/A	#VALUE!		2	WOIFS= PubMedIF=
							#N/A	#VALUE!		2	WOIFS= PubMedIF=
							#N/A	#VALUE!		2	WOIFS= PubMedIF=
							#N/A	#VALUE!		2	WOIFS= PubMedIF=
							#N/A	#VALUE!		2	WOIFS= PubMedIF=
							#N/A	#VALUE!		2	WOIFS= PubMedIF=
							#N/A	#VALUE!		2	WOIFS= PubMedIF=
							#N/A	#VALUE!		2	WOIFS= PubMedIF=
							#N/A	#VALUE!		2	WOIFS= PubMedIF=
							#N/A	#VALUE!		2	WOIFS= PubMedIF=
							#N/A	#VALUE!		2	WOIFS= PubMedIF=
							#N/A	#VALUE!		2	WOIFS= PubMedIF=
							#N/A	#VALUE!		2	WOIFS= PubMedIF=
							#N/A	#VALUE!		2	WOIFS= PubMedIF=
							#N/A	#VALUE!		2	WOIFS= PubMedIF=
							#N/A	#VALUE!		2	WOIFS= PubMedIF=
							#N/A	#VALUE!		2	WOIFS= PubMedIF=
							#N/A	#VALUE!		2	WOIFS= PubMedIF=
							#N/A	#VALUE!		2	WOIFS= PubMedIF=
							#N/A	#VALUE!		2	WOIFS= PubMedIF=
							#N/A	#VALUE!		2	WOIFS= PubMedIF=
							#N/A	#VALUE!		2	WOIFS= PubMedIF=
							#N/A	#VALUE!		2	WOIFS= PubMedIF=
							#N/A	#VALUE!		2	WOIFS= PubMedIF=
							#N/A	#VALUE!		2	WOIFS= PubMedIF=
							#N/A	#VALUE!		2	WOIFS= PubMedIF=
							#N/A	#VALUE!		2	WOIFS= PubMedIF=
							#N/A	#VALUE!		2	WOIFS= PubMedIF=
							#N/A	#VALUE!		2	WOIFS= PubMedIF=
							#N/A	#VALUE!		2	WOIFS= PubMedIF=
							#N/A	#VALUE!		2	WOIFS= PubMedIF=
							#N/A	#VALUE!		2	WOIFS= PubMedIF=
							#N/A	#VALUE!		2	WOIFS= PubMedIF=
							#N/A	#VALUE!		2	WOIFS= PubMedIF=
							#N/A	#VALUE!		2	WOIFS= PubMedIF=
							#N/A	#VALUE!		2	WOIFS= PubMedIF=
							#N/A	#VALUE!		2	WOIFS= PubMedIF=
							#N/A	#VALUE!		2	WOIFS= PubMedIF=
							#N/A	#VALUE!		2	WOIFS= PubMedIF=
							#N/A	#VALUE!		2	WOIFS= PubMedIF=
							#N/A	#VALUE!		2	WOIFS= PubMedIF=
							#N/A	#VALUE!		2	WOIFS= PubMedIF=
							#N/A	#VALUE!		2	WOIFS= PubMedIF=
							#N/A	#VALUE!		2	WOIFS= PubMedIF=
							#N/A	#VALUE!		2	WOIFS= PubMedIF=
							#N/A	#VALUE!		2	WOIFS= PubMedIF=
							#N/A	#VALUE!		2	WOIFS= PubMedIF=
							#N/A	#VALUE!		2	WOIFS= PubMedIF=
							#N/A	#VALUE!		2	WOIFS= PubMedIF=
							#N/A	#VALUE!		2	WOIFS= PubMedIF=
							#N/A	#VALUE!		2	WOIFS= PubMedIF=
							#N/A	#VALUE!		2	WOIFS= PubMedIF=
							#N/A	#VALUE!		2	WOIFS= PubMedIF=
							#N/A	#VALUE!		2	WOIFS= PubMedIF=
							#N/A	#VALUE!		2	WOIFS= PubMedIF=
							#N/A	#VALUE!		2	WOIFS= PubMedIF=
							#N/A	#VALUE!		2	WOIFS= PubMedIF=
							#N/A	#VALUE!		2	WOIFS= PubMedIF=
							#N/A	#VALUE!		2	WOIFS= PubMedIF=
							#N/A	#VALUE!		2	WOIFS= PubMedIF=
							#N/A	#VALUE!		2	WOIFS= PubMedIF=
							#N/A	#VALUE!		2	WOIFS= PubMedIF=
							#N/A	#VALUE!		2	WOIFS= PubMedIF=
							#N/A	#VALUE!		2	WOIFS= PubMedIF=
							#N/A	#VALUE!		2	WOIFS= PubMedIF=
							#N/A	#VALUE!		2	WOIFS= PubMedIF=
							#N/A	#VALUE!		2	WOIFS= PubMedIF=
							#N/A	#VALUE!		2	WOIFS= PubMedIF=
							#N/A	#VALUE!		2	WOIFS= PubMedIF=
							#N/A	#VALUE!		2	WOIFS= PubMedIF=
							#N/A	#VALUE!		2	WOIFS= PubMedIF=
							#N/A	#VALUE!		2	WOIFS= PubMedIF=
							#N/A	#VALUE!		2	WOIFS= PubMedIF=
							#N/A	#VALUE!		2	WOIFS= PubMedIF=
							#N/A	#VALUE!		2	WOIFS= PubMedIF=
							#N/A	#VALUE!		2	WOIFS= PubMedIF=
							#N/A	#VALUE!		2	WOIFS= PubMedIF=
							#N/A	#VALUE!		2	WOIFS= PubMedIF=
							#N/A	#VALUE!		2	WOIFS= PubMedIF=
							#N/A	#VALUE!		2	WOIFS= PubMedIF=
							#N/A	#VALUE!		2	WOIFS= PubMedIF=
							#N/A	#VALUE!		2	WOIFS= PubMedIF=
							#N/A	#VALUE!		2	WOIFS= PubMedIF=
							#N/A	#VALUE!		2	WOIFS= PubMedIF=
							#N/A	#VALUE!		2	WOIFS= PubMedIF=
							#N/A	#VALUE!		2	WOIFS= PubMedIF=
							#N/A	#VALUE!		2	WOIFS= PubMedIF=
							#N/A	#VALUE!		2	WOIFS= PubMedIF=
							#N/A	#VALUE!		2	WOIFS= PubMedIF=
							#N/A	#VALUE!		2	WOIFS= PubMedIF=
							#N/A	#VALUE!		2	WOIFS= PubMedIF=
							#N/A	#VALUE!		2	WOIFS= PubMedIF=
							#N/A	#VALUE!		2	WOIFS= PubMedIF=
							#N/A	#VALUE!		2	WOIFS= PubMedIF=
							#N/A	#VALUE!		2	WOIFS= PubMedIF=
							#N/A	#VALUE!		2	WOIFS= PubMedIF=
							#N/A	#VALUE!		2	WOIFS= PubMedIF=
							#N/A	#VALUE!		2	WOIFS= PubMedIF=
							#N/A	#VALUE!		2	WOIFS= PubMedIF=
							#N/A	#VALUE!		2	WOIFS= PubMedIF=
							#N/A	#VALUE!		2	WOIFS= PubMedIF=
							#N/A	#VALUE!		2	WOIFS= PubMedIF=
							#N/A	#VALUE!		2	WOIFS= PubMedIF=
							#N/A	#VALUE!		2	WOIFS= PubMedIF=
							#N/A	#VALUE!		2	WOIFS= PubMedIF=
							#N/A	#VALUE!		2	WOIFS= PubMedIF=
							#N/A	#VALUE!		2	WOIFS= PubMedIF=
							#N/A	#VALUE!		2	WOIFS= PubMedIF=
							#N/A	#VALUE!		2	WOIFS= PubMedIF=
							#N/A	#VALUE!		2	WOIFS= PubMedIF=
							#N/A	#VALUE!		2	WOIFS= PubMedIF=
							#N/A	#VALUE!		2	WOIFS= PubMedIF=
							#N/A	#VALUE!		2	WOIFS= PubMedIF=
							#N/A	#VALUE!		2	WOIFS= PubMedIF=
							#N/A	#VALUE!		2	WOIFS= PubMedIF=
							#N/A	#VALUE!		2	WOIFS= PubMedIF=
							#N/A	#VALUE!		2	WOIFS= PubMedIF=
							#N/A	#VALUE!		2	WOIFS= PubMedIF=
							#N/A	#VALUE!		2	WOIFS= PubMedIF=
							#N/A	#VALUE!		2	WOIFS= PubMedIF=
							#N/A	#VALUE!		2	WOIFS= PubMedIF=
							#N/A	#VALUE!		2	WOIFS= PubMedIF=
							#N/A	#VALUE!		2	WOIFS= PubMedIF=
							#N/A	#VALUE!		2	WOIFS= PubMedIF=
							#N/A	#VALUE!		2	WOIFS= PubMedIF=
							#N/A	#VALUE!		2	WOIFS= PubMedIF=
							#N/A	#VALUE!		2	WOIFS= PubMedIF=
							#N/A	#VALUE!		2	WOIFS= PubMedIF=
							#N/A	#VALUE!		2	WOIFS= PubMedIF=
							#N/A	#VALUE!		2	WOIFS= PubMedIF=
							#N/A	#VALUE!		2	WOIFS= PubMedIF=
							#N/A	#VALUE!		2	WOIFS= PubMedIF=
							#N/A	#VALUE!		2	WOIFS= PubMedIF=
							#N/A	#VALUE!		2	WOIFS= PubMedIF=
							#N/A	#VALUE!		2	WOIFS= PubMedIF=
							#N/A	#VALUE!		2	WOIFS= PubMedIF=
							#N/A	#VALUE!		2	WOIFS= PubMedIF=
							#N/A	#VALUE!		2	WOIFS= PubMedIF=
							#N/A	#VALUE!		2	WOIFS= PubMedIF=
							#N/A	#VALUE!		2	WOIFS= PubMedIF=
							#N/A	#VALUE!		2	WOIFS= PubMedIF=
							#N/A	#VALUE!		2	WOIFS= PubMedIF=
							#N/A	#VALUE!		2	WOIFS= PubMedIF=
							#N/A	#VALUE!		2	WOIFS= PubMedIF=
							#N/A	#VALUE!		2	WOIFS= PubMedIF=
							#N/A	#VALUE!		2	WOIFS= PubMedIF=
							#N/A	#VALUE!		2	WOIFS= PubMedIF=
							#N/A	#VALUE!		2	WOIFS= PubMedIF=
							#N/A	#VALUE!		2	WOIFS= PubMedIF=
							#N/A	#VALUE!		2	WOIFS= PubMedIF=
							#N/A	#VALUE!		2	WOIFS= PubMedIF=
							#N/A	#VALUE!		2	WOIFS= PubMedIF=
							#N/A	#VALUE!		2	WOIFS= PubMedIF=
							#N/A	#VALUE!		2	WOIFS= PubMedIF=
							#N/A	#VALUE!		2	WOIFS= PubMedIF=
							#N/A	#VALUE!		2	WOIFS= PubMedIF=
							#N/A	#VALUE!		2	WOIFS= PubMedIF=
							#N/A	#VALUE!		2	WOIFS= PubMedIF=
							#N/A	#VALUE!		2	WOIFS= PubMedIF=
							#N/A	#VALUE!		2	WOIFS= PubMedIF=
[truncated: 1,904 more rows]

## Sheet: 工作表4
				1.Surgery	57
				2.diskectomy	12
列標籤	計數 - dddd			3.Medicine, General &#38; Internal	13
1.Surgery	57			4.instrumentation	11
2.diskectomy	12			5.psychology	4
3.Medicine, General &#38; Internal	13			6.quality improvement	3
4.instrumentation	11				100
5.psychology	4
6.quality improvement	3
#N/A	3803
(空白)
總計	3903

## Sheet: 工作表5
#REF!	102	0	100
12	21235301	2011	J Neurosurg Spine
14	29870441	2018	J Bone Joint Surg Am
19	23157278	2013	J Neurosurg Spine
21	22159931	2011	Singapore Med J
22	24010896	2013	J Neurosurg Spine
22	21269889	2011	Spine J
23	23199434	2013	J Neurosurg Spine
23	22343790	2012	Neurosurgery
25	25271519	2014	Spine (Phila Pa 1976)
25	21294610	2011	J Neurosurg Spine
26	21785303	2011	Spine (Phila Pa 1976)
26	20936484	2011	Eur Spine J
27	29128581	2018	Spine J
27	22912869	2012	PLoS One
27	21792119	2011	Neurosurgery
28	22176427	2012	J Neurosurg Spine
28	22020609	2011	Spine (Phila Pa 1976)
29	26281981	2015	Eur Spine J
30	26872258	2016	PLoS One
30	23891293	2013	Spine J
31	23281466	2013	J Am Acad Orthop Surg
32	26621423	2016	Neurosurg Focus
32	26424346	2015	Neurosurg Focus
32	25424753	2015	Arch Orthop Trauma Surg
32	24627325	2014	Cochrane Database Syst Rev
32	24462531	2014	Spine J
32	23584162	2013	Eur Spine J
32	22814304	2013	Spine (Phila Pa 1976)
32	21372650	2011	Spine (Phila Pa 1976)
33	28604488	2018	Spine (Phila Pa 1976)
33	28304237	2018	J Neurosurg Spine
33	25632840	2016	Eur Spine J
33	22012528	2011	J Bone Joint Surg Am
33	21522044	2011	Spine (Phila Pa 1976)
35	27015130	2016	J Neurosurg Spine
35	23754603	2013	Eur Spine J
35	21448583	2011	Eur Spine J
36	28763410	2017	J Bone Joint Surg Am
36	28736113	2017	J Clin Neurosci
36	25733022	2015	Spine J
36	24056095	2014	World Neurosurg
36	23695881	2013	Int Orthop
36	21217449	2011	Spine (Phila Pa 1976)
37	25088230	2014	World Neurosurg
37	23506164	2013	Acta Orthop
37	21304437	2011	Spine (Phila Pa 1976)
38	26849708	2016	J Neurosurg Spine
38	26815256	2016	Pain Physician
38	26409086	2016	World Neurosurg
39	24316118	2014	Spine J
39	23830496	2013	Clin Neurol Neurosurg
39	23026867	2013	Spine (Phila Pa 1976)
40	24412033	2015	Spine J
40	23023591	2013	Spine (Phila Pa 1976)
41	24335629	2013	Spine (Phila Pa 1976)
41	22526699	2012	Eur Spine J
41	21656051	2011	Eur Spine J
42	29248305	2018	J Orthop Sci
42	25271512	2014	Spine (Phila Pa 1976)
42	23392414	2013	Spine (Phila Pa 1976)
42	22978810	2012	BMC Musculoskelet Disord
42	21796395	2011	Eur Spine J
42	21296295	2011	Spine J
43	25982430	2015	Spine J
43	25310394	2015	J Spinal Disord Tech
43	23515991	2013	J Bone Joint Surg Am
44	23429316	2015	J Spinal Disord Tech
44	21673620	2012	Spine (Phila Pa 1976)
44	21587111	2012	Spine (Phila Pa 1976)
45	24108289	2013	Spine (Phila Pa 1976)
45	23568254	2013	Eur Spine J
45	23014739	2013	Eur Spine J
45	22284229	2012	J Neurosurg Spine
46	24010901	2013	J Neurosurg Spine
47	23324922	2013	Spine (Phila Pa 1976)
48	26537161	2015	J Bone Joint Surg Am
48	24284840	2013	Pain Physician
48	23680832	2013	Spine (Phila Pa 1976)
48	23140129	2013	J Neurosurg Spine
48	22869063	2012	Spine (Phila Pa 1976)
49	27260312	2016	Int J Surg
49	26828882	2016	Neurosurg Focus
49	24126076	2014	Spine J
49	21792113	2011	Neurosurgery
52	25599214	2015	Neurosurgery
54	25380538	2015	J Neurosurg Spine
55	21826497	2012	Eur Spine J
56	23076645	2013	Eur Spine J
56	22905840	2012	Expert Rev Med Devices
57	23591659	2013	Spine (Phila Pa 1976)
58	25955086	2015	Spine (Phila Pa 1976)
60	25184502	2014	Cochrane Database Syst Rev
61	25694267	2015	Clin Orthop Relat Res
61	25033889	2014	Expert Rev Med Devices
70	23176164	2013	J Neurosurg Spine
74	23080427	2013	Spine (Phila Pa 1976)
77	25036218	2014	J Neurosurg Spine
82	21938372	2011	J Bone Joint Surg Am
106	21699471	2011	J Neurosurg Spine
123	24239490	2014	Spine J
#N/A
#N/A					15.21
#N/A
#N/A
#N/A
#N/A
#N/A
#N/A
#N/A
#N/A
#N/A
#N/A
#N/A
#N/A
#N/A
#N/A
#N/A
#N/A
#N/A
#N/A
#N/A
#N/A
#N/A
#N/A
#N/A
#N/A
#N/A
#N/A
#N/A
#N/A
#N/A
#N/A
#N/A
#N/A
#N/A
#N/A
#N/A
#N/A
#N/A
#N/A
#N/A
#N/A
#N/A
#N/A
#N/A
#N/A
#N/A
#N/A
#N/A
#N/A
#N/A
#N/A
#N/A
#N/A
#N/A
#N/A
#N/A
#N/A
#N/A
#N/A
#N/A
#N/A
#N/A
#N/A
#N/A
#N/A
#N/A
#N/A
#N/A
#N/A
#N/A
#N/A
#N/A
#N/A
#N/A
#N/A
#N/A
#N/A
#N/A
#N/A
#N/A
#N/A
#N/A
#N/A
#N/A
#N/A
#N/A
#N/A
#N/A
#N/A
#N/A
#N/A
#N/A
#N/A
#N/A
#N/A
#N/A
#N/A
#N/A
#N/A
#N/A
#N/A
#N/A
#N/A
#N/A
#N/A
#N/A
#N/A
#N/A
#N/A
#N/A
#N/A
#N/A
#N/A
#N/A
#N/A
#N/A
#N/A
#N/A
#N/A
#N/A
#N/A
#N/A
#N/A
#N/A
#N/A
#N/A
#N/A
#N/A
#N/A
#N/A
#N/A
#N/A
#N/A
#N/A
#N/A
#N/A
#N/A
#N/A
#N/A
#N/A
#N/A
#N/A
#N/A
#N/A
#N/A
#N/A
#N/A
#N/A
#N/A
#N/A
#N/A
#N/A
#N/A
#N/A
#N/A
#N/A
#N/A
#N/A
#N/A
#N/A
#N/A
#N/A
#N/A
#N/A
#N/A
#N/A
#N/A
#N/A
#N/A
#N/A
#N/A
#N/A
#N/A
#N/A
#N/A
#N/A
#N/A
#N/A
#N/A
#N/A
#N/A
#N/A
#N/A
#N/A
#N/A
#N/A
#N/A
#N/A
#N/A
#N/A
#N/A
#N/A
#N/A
#N/A
#N/A
#N/A
#N/A
#N/A
#N/A
#N/A
#N/A
#N/A
#N/A
#N/A
#N/A
#N/A
#N/A
#N/A
#N/A
#N/A
#N/A
#N/A
#N/A
#N/A
#N/A
#N/A
#N/A
#N/A
#N/A
#N/A
#N/A
#N/A
#N/A
#N/A
#N/A
#N/A
#N/A
#N/A
#N/A
#N/A
#N/A
#N/A
#N/A
#N/A
#N/A
#N/A
#N/A
#N/A
#N/A
#N/A
#N/A
#N/A
#N/A
#N/A
#N/A
#N/A
#N/A
#N/A
#N/A
#N/A
#N/A
#N/A
#N/A
#N/A
#N/A
#N/A
#N/A
#N/A
#N/A
#N/A
#N/A
#N/A
#N/A
#N/A
#N/A
#N/A
#N/A
#N/A
#N/A
#N/A
#N/A
#N/A
#N/A
#N/A
#N/A
#N/A
#N/A
#N/A
#N/A
#N/A
#N/A
#N/A
#N/A
#N/A
#N/A
#N/A
#N/A
#N/A
#N/A
#N/A
#N/A
#N/A
#N/A
#N/A
#N/A
#N/A
#N/A
#N/A
#N/A
#N/A
#N/A
#N/A
#N/A
#N/A
#N/A
#N/A
#N/A
#N/A
#N/A
#N/A
#N/A
#N/A
#N/A
#N/A
#N/A
#N/A
#N/A
#N/A
#N/A
#N/A
#N/A
#N/A
#N/A
#N/A
#N/A
#N/A
#N/A
#N/A
#N/A
#N/A
#N/A
#N/A
#N/A
#N/A
#N/A
#N/A
#N/A
#N/A
#N/A
#N/A
#N/A
#N/A
#N/A
#N/A
#N/A
#N/A
#N/A
#N/A
#N/A
#N/A
#N/A
#N/A
#N/A
#N/A
#N/A
#N/A
#N/A
#N/A
#N/A
#N/A
#N/A
#N/A
#N/A
#N/A
#N/A
#N/A
#N/A
#N/A
#N/A
#N/A
#N/A
#N/A
#N/A
#N/A
#N/A
#N/A
#N/A
#N/A
#N/A
#N/A
#N/A
#N/A
#N/A
#N/A
#N/A
#N/A
#N/A
#N/A
#N/A
#N/A
#N/A
#N/A
#N/A
#N/A
#N/A
#N/A
#N/A
#N/A
#N/A
#N/A
#N/A
#N/A
#N/A
#N/A
#N/A
#N/A
#N/A
#N/A
#N/A
#N/A
#N/A
#N/A
#N/A
#N/A
#N/A
#N/A
#N/A
#N/A
#N/A
#N/A
#N/A
#N/A
#N/A
#N/A
#N/A
#N/A
#N/A
#N/A
#N/A
#N/A
#N/A
#N/A
#N/A
#N/A
#N/A
#N/A
#N/A
#N/A
#N/A
#N/A
#N/A
#N/A
#N/A
#N/A
#N/A
#N/A
#N/A
#N/A
#N/A
#N/A
#N/A
#N/A
#N/A
#N/A
#N/A
#N/A
#N/A
#N/A
#N/A
#N/A
#N/A
#N/A
#N/A
#N/A
#N/A
#N/A
#N/A
#N/A
#N/A
#N/A
#N/A
#N/A
#N/A
#N/A
#N/A
#N/A
#N/A
#N/A
#N/A
#N/A
#N/A
#N/A
#N/A
#N/A
#N/A
#N/A
#N/A
#N/A
#N/A
#N/A
#N/A
#N/A
#N/A
#N/A
#N/A
#N/A
#N/A
#N/A
#N/A
#N/A
#N/A
#N/A
#N/A
#N/A
#N/A
#N/A
#N/A
#N/A
#N/A
#N/A
#N/A
#N/A
#N/A
#N/A
#N/A
#N/A
#N/A
#N/A
#N/A
#N/A
#N/A
#N/A
#N/A
#N/A
#N/A
#N/A
#N/A
#N/A
#N/A
#N/A
#N/A
#N/A
#N/A
#N/A
#N/A
#N/A
#N/A
#N/A
#N/A
#N/A
#N/A
#N/A
#N/A
#N/A
#N/A
#N/A
#N/A
#N/A
#N/A
#N/A
#N/A
#N/A
#N/A
#N/A
#N/A
#N/A
#N/A
#N/A
#N/A
#N/A
#N/A
#N/A
#N/A
#N/A
#N/A
#N/A
#N/A
#N/A
#N/A
#N/A
#N/A
#N/A
#N/A
#N/A
#N/A
#N/A
#N/A
#N/A
#N/A
#N/A
#N/A
#N/A
#N/A
#N/A
#N/A
#N/A
#N/A
#N/A
#N/A
#N/A
#N/A
#N/A
#N/A
#N/A
#N/A
#N/A
#N/A
#N/A
#N/A
#N/A
#N/A
#N/A
#N/A
#N/A
#N/A
#N/A
#N/A
#N/A
#N/A
#N/A
#N/A
#N/A
#N/A
#N/A
#N/A
#N/A
#N/A
#N/A
#N/A
#N/A
#N/A
#N/A
#N/A
#N/A
#N/A
#N/A
#N/A
#N/A
#N/A
#N/A
#N/A
#N/A
#N/A
#N/A
#N/A
#N/A
#N/A
#N/A
#N/A
#N/A
#N/A
#N/A
#N/A
#N/A
#N/A
#N/A
#N/A
#N/A
#N/A
#N/A
#N/A
#N/A
#N/A
#N/A
#N/A
#N/A
#N/A
#N/A
#N/A
#N/A
#N/A
#N/A
#N/A
#N/A
#N/A
#N/A
#N/A
#N/A
#N/A
#N/A
#N/A
#N/A
#N/A
#N/A
#N/A
#N/A
#N/A
#N/A
#N/A
#N/A
#N/A
#N/A
#N/A
#N/A
#N/A
#N/A
#N/A
#N/A
#N/A
#N/A
#N/A
#N/A
#N/A
#N/A
#N/A
#N/A
#N/A
#N/A
#N/A
#N/A
#N/A
#N/A
#N/A
#N/A
#N/A
#N/A
#N/A
#N/A
#N/A
#N/A
#N/A
#N/A
#N/A
#N/A
#N/A
#N/A
#N/A
#N/A
#N/A
#N/A
#N/A
#N/A
#N/A
#N/A
#N/A
#N/A
#N/A
#N/A
#N/A
#N/A
#N/A
#N/A
#N/A
#N/A
#N/A
#N/A
#N/A
#N/A
#N/A
#N/A
#N/A
#N/A
#N/A
#N/A
#N/A
#N/A
#N/A
#N/A
#N/A
#N/A
#N/A
#N/A
#N/A
#N/A
#N/A
#N/A
#N/A
#N/A
#N/A
#N/A
#N/A
#N/A
#N/A
#N/A
#N/A
#N/A
#N/A
#N/A
#N/A
#N/A
#N/A
#N/A
#N/A
#N/A
#N/A
#N/A
#N/A
#N/A
#N/A
#N/A
#N/A
#N/A
#N/A
#N/A
#N/A
#N/A
#N/A
#N/A
#N/A
#N/A
#N/A
#N/A
#N/A
#N/A
#N/A
#N/A
#N/A
#N/A
#N/A
#N/A
#N/A
#N/A
#N/A
#N/A
#N/A
#N/A
#N/A
#N/A
#N/A
#N/A
#N/A
#N/A
#N/A
#N/A
#N/A
#N/A
#N/A
#N/A
#N/A
#N/A
#N/A
#N/A
#N/A
#N/A
#N/A
#N/A
#N/A
#N/A
#N/A
#N/A
#N/A
#N/A
#N/A
#N/A
#N/A
#N/A
#N/A
#N/A
#N/A
#N/A
#N/A
#N/A
#N/A
#N/A
#N/A
#N/A
#N/A
#N/A
#N/A
#N/A
#N/A
#N/A
#N/A
#N/A
#N/A
#N/A
#N/A
#N/A
#N/A
#N/A
#N/A
#N/A
#N/A
#N/A
#N/A
#N/A
#N/A
#N/A
#N/A
#N/A
#N/A
#N/A
#N/A
#N/A
#N/A
#N/A
#N/A
#N/A
#N/A
#N/A
#N/A
#N/A
#N/A
#N/A
#N/A
#N/A
#N/A
#N/A
#N/A
#N/A
#N/A
#N/A
#N/A
#N/A
#N/A
#N/A
#N/A
#N/A
#N/A
#N/A
#N/A
#N/A
#N/A
#N/A
#N/A
#N/A
#N/A
#N/A
#N/A
#N/A
#N/A
#N/A
#N/A
#N/A
#N/A
#N/A
#N/A
#N/A
#N/A
#N/A
#N/A
#N/A
#N/A
#N/A
#N/A
#N/A
#N/A
#N/A
#N/A
#N/A
#N/A
#N/A
#N/A
#N/A
#N/A
#N/A
#N/A
#N/A
#N/A
#N/A
#N/A
#N/A
#N/A
#N/A
#N/A
#N/A
#N/A
#N/A
#N/A
#N/A
#N/A
#N/A
#N/A
#N/A
#N/A
#N/A
#N/A
#N/A
#N/A
#N/A
#N/A
#N/A
#N/A
#N/A
#N/A
#N/A
#N/A
#N/A
#N/A
#N/A
#N/A
#N/A
#N/A
#N/A
#N/A
#N/A
#N/A
#N/A
#N/A
#N/A
#N/A
#N/A
#N/A
#N/A
#N/A
#N/A
#N/A
#N/A
#N/A
#N/A
#N/A
#N/A
#N/A
#N/A
#N/A
#N/A
#N/A
#N/A
#N/A
#N/A
#N/A
#N/A
#N/A
#N/A
#N/A
#N/A
#N/A
#N/A
#N/A
#N/A
#N/A
#N/A
#N/A
#N/A
#N/A
#N/A
#N/A
#N/A
#N/A
#N/A
#N/A
#N/A
#N/A
#N/A
#N/A
#N/A
#N/A
#N/A
#N/A
#N/A
#N/A
#N/A
#N/A
#N/A
#N/A
#N/A
#N/A
#N/A
#N/A
#N/A
#N/A
#N/A
#N/A
#N/A
#N/A
#N/A
#N/A
#N/A
#N/A
#N/A
#N/A
#N/A
#N/A
#N/A
#N/A
#N/A
#N/A
#N/A
#N/A
#N/A
#N/A
#N/A
#N/A
#N/A
#N/A
#N/A
#N/A
#N/A
#N/A
#N/A
#N/A
#N/A
#N/A
#N/A
#N/A
#N/A
#N/A
#N/A
#N/A
#N/A
#N/A
#N/A
#N/A
#N/A
#N/A
#N/A
#N/A
#N/A
#N/A
#N/A
#N/A
#N/A
#N/A
#N/A
#N/A
#N/A
#N/A
#N/A
#N/A
#N/A
#N/A
#N/A
#N/A
#N/A
#N/A
#N/A
#N/A
#N/A
#N/A
#N/A
#N/A
#N/A
#N/A
#N/A
#N/A
#N/A
#N/A
#N/A
#N/A
#N/A
#N/A
#N/A
#N/A
#N/A
#N/A
#N/A
#N/A
#N/A
#N/A
#N/A
#N/A
#N/A
#N/A
#N/A
#N/A
#N/A
#N/A
#N/A
#N/A
#N/A
#N/A
#N/A
#N/A
#N/A
#N/A
#N/A
#N/A
#N/A
#N/A
#N/A
#N/A
#N/A
#N/A
#N/A
#N/A
#N/A
#N/A
#N/A
#N/A
#N/A
#N/A
#N/A
#N/A
#N/A
#N/A
#N/A
#N/A
#N/A
#N/A
#N/A
#N/A
#N/A
#N/A
#N/A
#N/A
#N/A
#N/A
#N/A
#N/A
#N/A
#N/A
#N/A
#N/A
#N/A
#N/A
#N/A
#N/A
#N/A
#N/A
#N/A
#N/A
#N/A
#N/A
#N/A
#N/A
#N/A
#N/A
#N/A
#N/A
#N/A
#N/A
#N/A
#N/A
#N/A
#N/A
#N/A
#N/A
#N/A
#N/A
#N/A
#N/A
#N/A
#N/A
#N/A
#N/A
#N/A
#N/A
#N/A
#N/A
#N/A
#N/A
#N/A
#N/A
#N/A
#N/A
#N/A
#N/A
#N/A
#N/A
#N/A
#N/A
#N/A
#N/A
#N/A
#N/A
#N/A
#N/A
#N/A
#N/A
#N/A
#N/A
#N/A
#N/A
#N/A
#N/A
#N/A
#N/A
#N/A
#N/A
#N/A
#N/A
#N/A
#N/A
#N/A
#N/A
#N/A
#N/A
#N/A
#N/A
#N/A
#N/A
#N/A
#N/A
#N/A
#N/A
#N/A
#N/A
#N/A
#N/A
#N/A
#N/A
#N/A
#N/A
#N/A
#N/A
#N/A
#N/A
#N/A
#N/A
#N/A
#N/A
#N/A
#N/A
#N/A
#N/A
#N/A
#N/A
#N/A
#N/A
#N/A
#N/A
#N/A
#N/A
#N/A
#N/A
#N/A
#N/A
#N/A
#N/A
#N/A
#N/A
#N/A
#N/A
#N/A
#N/A
#N/A
#N/A
#N/A
#N/A
#N/A
#N/A
#N/A
#N/A
#N/A
#N/A
#N/A
#N/A
#N/A
#N/A
#N/A
#N/A
#N/A
#N/A
#N/A
#N/A
#N/A
#N/A
#N/A
#N/A
#N/A
#N/A
#N/A
#N/A
#N/A
#N/A
#N/A
#N/A
#N/A
#N/A
#N/A
#N/A
#N/A
#N/A
#N/A
#N/A
#N/A
#N/A
#N/A
#N/A
#N/A
#N/A
#N/A
#N/A
#N/A
#N/A
#N/A
#N/A
#N/A
#N/A
#N/A
#N/A
#N/A
#N/A
#N/A
#N/A
#N/A
#N/A
#N/A
#N/A
#N/A
#N/A
#N/A
#N/A
#N/A
#N/A
#N/A
#N/A
#N/A
#N/A
#N/A
#N/A
#N/A
#N/A
#N/A
#N/A
#N/A
#N/A
#N/A
#N/A
#N/A
#N/A
#N/A
#N/A
#N/A
#N/A
#N/A
#N/A
#N/A
#N/A
#N/A
#N/A
#N/A
#N/A
#N/A
#N/A
#N/A
#N/A
#N/A
#N/A
#N/A
#N/A
#N/A
#N/A
#N/A
#N/A
#N/A
#N/A
#N/A
#N/A
#N/A
#N/A
#N/A
#N/A
#N/A
#N/A
#N/A
#N/A
#N/A
#N/A
#N/A
#N/A
#N/A
#N/A
#N/A
#N/A
#N/A
#N/A
#N/A
#N/A
#N/A
#N/A
#N/A
#N/A
#N/A
#N/A
#N/A
#N/A
#N/A
#N/A
#N/A
#N/A
#N/A
#N/A
#N/A
#N/A
#N/A
#N/A
#N/A
#N/A
#N/A
#N/A
#N/A
#N/A
#N/A
#N/A
#N/A
#N/A
#N/A
#N/A
#N/A
#N/A
#N/A
#N/A
#N/A
#N/A
#N/A
#N/A
#N/A
#N/A
#N/A
#N/A
#N/A
#N/A
#N/A
#N/A
#N/A
#N/A
#N/A
#N/A
#N/A
#N/A
#N/A
#N/A
#N/A
#N/A
#N/A
#N/A
#N/A
#N/A
#N/A
#N/A
#N/A
#N/A
#N/A
#N/A
#N/A
#N/A
#N/A
#N/A
#N/A
#N/A
#N/A
#N/A
#N/A
#N/A
#N/A
#N/A
#N/A
#N/A
#N/A
#N/A
#N/A
#N/A
#N/A
#N/A
#N/A
#N/A
#N/A
#N/A
#N/A
#N/A
#N/A
#N/A
#N/A
#N/A
#N/A
#N/A
#N/A
#N/A
#N/A
#N/A
#N/A
#N/A
#N/A
#N/A
#N/A
#N/A
#N/A
#N/A
#N/A
#N/A
#N/A
#N/A
#N/A
#N/A
#N/A
#N/A
#N/A
#N/A
#N/A
#N/A
#N/A
#N/A
#N/A
#N/A
#N/A
#N/A
#N/A
#N/A
#N/A
#N/A
#N/A
#N/A
#N/A
#N/A
#N/A
#N/A
#N/A
#N/A
#N/A
#N/A
#N/A
#N/A
#N/A
#N/A
#N/A
#N/A
#N/A
#N/A
#N/A
#N/A
#N/A
#N/A
#N/A
#N/A
#N/A
#N/A
#N/A
#N/A
#N/A
#N/A
#N/A
#N/A
#N/A
#N/A
#N/A
#N/A
#N/A
#N/A
#N/A
#N/A
#N/A
#N/A
#N/A
#N/A
#N/A
#N/A
#N/A
#N/A
#N/A
#N/A
#N/A
#N/A
#N/A
#N/A
#N/A
#N/A
#N/A
#N/A
#N/A
#N/A
#N/A
#N/A
#N/A
#N/A
#N/A
#N/A
#N/A
#N/A
#N/A
#N/A
#N/A
#N/A
#N/A
#N/A
#N/A
#N/A
#N/A
#N/A
#N/A
#N/A
#N/A
#N/A
#N/A
#N/A
#N/A
#N/A
#N/A
#N/A
#N/A
#N/A
#N/A
#N/A
#N/A
#N/A
#N/A
#N/A
#N/A
#N/A
#N/A
#N/A
#N/A
#N/A
#N/A
#N/A
#N/A
#N/A
#N/A
#N/A
#N/A
#N/A
#N/A
#N/A
#N/A
#N/A
#N/A
#N/A
#N/A
#N/A
#N/A
#N/A
#N/A
#N/A
#N/A
#N/A
#N/A
#N/A
#N/A
#N/A
#N/A
#N/A
#N/A
#N/A
#N/A
#N/A
#N/A
#N/A
#N/A
#N/A
#N/A
#N/A
#N/A
#N/A
#N/A
#N/A
#N/A
#N/A
#N/A
#N/A
#N/A
#N/A
#N/A
#N/A
#N/A
#N/A
#N/A
#N/A
#N/A
#N/A
#N/A
#N/A
#N/A
#N/A
#N/A
#N/A
#N/A
#N/A
#N/A
#N/A
#N/A
#N/A
#N/A
#N/A
#N/A
#N/A
#N/A
#N/A
#N/A
#N/A
#N/A
#N/A
#N/A
#N/A
#N/A
#N/A
#N/A
#N/A
#N/A
#N/A
#N/A
#N/A
#N/A
#N/A
#N/A
#N/A
#N/A
#N/A
#N/A
#N/A
#N/A
#N/A
#N/A
#N/A
#N/A
#N/A
#N/A
#N/A
#N/A
#N/A
#N/A
#N/A
#N/A
#N/A
#N/A
#N/A
#N/A
#N/A
#N/A
#N/A
#N/A
#N/A
#N/A
#N/A
#N/A
#N/A
#N/A
#N/A
#N/A
#N/A
#N/A
#N/A
#N/A
#N/A
#N/A
#N/A
#N/A
#N/A
#N/A
#N/A
#N/A
#N/A
#N/A
#N/A
#N/A
#N/A
#N/A
#N/A
#N/A
#N/A
#N/A
#N/A
#N/A
#N/A
#N/A
#N/A
#N/A
#N/A
#N/A
#N/A
#N/A
#N/A
#N/A
#N/A
#N/A
#N/A
#N/A
#N/A
#N/A
#N/A
#N/A
#N/A
#N/A
#N/A
#N/A
#N/A
#N/A
#N/A
#N/A
#N/A
#N/A
#N/A
#N/A
#N/A
#N/A
#N/A
#N/A
#N/A
#N/A
#N/A
#N/A
#N/A
#N/A
#N/A
#N/A
#N/A
#N/A
#N/A
#N/A
#N/A
#N/A
#N/A
#N/A
#N/A
#N/A
#N/A
#N/A
#N/A
#N/A
#N/A
#N/A
#N/A
#N/A
#N/A
#N/A
#N/A
#N/A
#N/A
#N/A
#N/A
#N/A
#N/A
#N/A
#N/A
#N/A
#N/A
#N/A
#N/A
#N/A
[truncated: 1,904 more rows]
